# Supplementary material for: Substrate promiscuity of inositol 1,4,5-trisphosphate kinase driven by structurally-modified ligands and active site plasticity
Source: Nat Commun. 2024 Feb 19;15:1502. doi: 10.1038/s41467-024-45917-5 (PMC10876669; doi:10.1038/s41467-024-45917-5)
Supplement: Supplementary file 5 — Source Data [file 41467_2024_45917_MOESM5_ESM.xlsx]

## Sheet: Fig.6a
FIGURE 6a
log10 conttn	anisotropy				anisotropy				anisotropy				anisotropy				anisotropy
	b-D-glycoside 7a-s				a-D-glycoside 7b-s				D-145 IP3				D-1345 IP4				L scyllo 124 1s				scyllo 1235 1p
	191.9*	189.5*	184.6*	179.4*	192.3*	193.6*	195.2*	194.7*	185.2*	183.0*	185.2*	180.7*	187.9*	185.6*	187.9*	186.8*	184.7*	132.2*	181.8*	177.9*	186.4*	187.3*	186.6*	188.3*
0	194.3	193.8	183.4	185.5	192.3	192.4	191.9	188.6	189.1	185.8	184.8	185.4	184.2	188.4	187.5	188.6	186.3	184.6	181.2	181.6	187.5	188.7	186.2	186.4
0.39794	190.7	188.6	183.4	187	193.5	195.1	192	194.4	189.5	186.6	186	188.3	186	181.8	185.6	186.8	189.5	186.2	180.8	184.3	185.9	187	182.6	185.3
0.69897	189.3	187.6	190.5	184.3	192.8	195	190.1	189.5	189.5	186.2	189.7	187.1	186.3	187.8	184.8	185.7	185.6	185.4	185.4	180.8	186.8	185.5	187	184.6
0.875061	188.1	193.2	190.9	182.6	192.3	191.3	189.3	189.7	190.1	186.2	188.2	185.1	186.6	186	184.4	183.2	185.6	185.6	184.8	181.8	185	185.4	182.3	183.2
1	184.8	191.8	190.3	182.1	191	189.5	192.1	187.4	186.7	187.7	188.1	186.7	183.6	182.6	183.1	182.2	185.2	182.7	183.9	180.2	184.5	183.2	183	184.4
1.39794	184	183.2	182.1	182.3	192.8	193.4	195.4	192.5	184.9	187.7	181.8	184	179	178.2	179	178.8	166	161.2	165.4	149.9*	170.8	176.6	169.6	163
1.69897	182.7	181.6	180.5	179.2	189.9	195.4	194.2	190.1	174.7	173.6	169.4	164.1	126.5	116.9	122.7	113.9	49.4	47.4	45.4	55.7	134.3*	108.3	111.2	107.5
1.87506	181.3	183.8	180.1	177.3	196.2	190.9	192.3	193.2	143.3	148.8	142.9	134.1	82.7	85.6	84.1	81.3	34.2	34.8	34.6	31.2	61.8	60.6	59.9	58.2
2	173.3	175.8	175.7	174	189.2	192.4	191.3	191.6	133.9	139.6	137.6	127.3	68	64.3	64.5	64.7	32.2	32.6	29.9	32.5	47.2	49.7	50.3	49.2
2.39794	145.6	149.2	150	150.2	184.5	191.5	194.7	193	62.4	63.4	64.3	59.8	42.3	42.4	42.2	43.3	23.7	26.5	27	26.6	32.2	31.4	31.1	32.4
2.69897	113.9	115.5	114.5	109.6	182	183.1	180.2	179.4	42	42.8	42.7	44.6	34.8	33.1	34	32.5	25.4	28.2	26.8	26.7	26.7	29.8	32.6	28.2
2.87506	102	106.4	104.3	102.7	174	175.5	173.4	180.2	33	37.7	39.6	37.3	29.3	29.7	28.9	30.5	24.8	25	26	27.5	23.7	25	24	25.4
3	91.6	90.2	89.9	93.8	173.2	178.9	177.7	174.3	31.2	31.8	30.1	33.4	25.3	26	32.4	27	22.8	22.4	23.7	23.4	23.6	26.1	25	26.3
3.39794	63.8	64.3	71.2	66.9	152.2	148.6	154.5	150	26	27.3	21.6	26.5	23.5	25.3	26.7	23.6	20.2	21.6	22.8	21.5	21.4	21.9	23.5	25.3
3.69897	46.4	45.8	46.4	54.1	126.8	130.9	126.3	114.5	22.9	24.2	22.3	24.1	22.9	22.6	27	20.7	20.1	21.8	24	20.6	20.1	20.4	22.3	21.1
3.87506	41.3	41.2	39.8	36.4	105.8	105	103.9	99.7	22.8	27.2	26.8	25	23	27.1	24.4	25	24.2	20.1	23.3	20.3	20.6	22.5	24.3	21.3
4	35	34.6	37.2	29.9	104.7	92.9	94.9	93.2	20.6	23.2	23.4	20.8	21.9	24.8	23.1	23.7	20.4	23.6	22.6	18.6	23.8	21.3	22.1	22.2
4.39794	23.9	39.3	34.6	33.9	64.2	65.2	62.4	53.2	22.5	24.7	22	19.6	19.9	23.7	23.2	21.6	18.7	22.3	20.8	25.1	21.2	19.3	20.7	18.8
4.69897	21.8	30.9	34.5	29.7	49.2	43.6	42.4	43.1	19.6	30.1	20.8	20	21	23.2	21.4	22	19.9	18.7	22.4	0	21	20.8	22	21.5
log10 conttn	anisotropy				anisotropy				anisotropy				anisotropy
	a-D-Glu(1,3,4)P3 6b-s				b-D-Glu(1,3,4)P3 6a-s				DL-6-deoxy-6-hyroxymethyl-scyllo-Ins(1,2,4)P3 5s				DL-6-deoxy-6-hydroxymethyl-scyllo-Ins(1,2,4,6)P4 5p
	191.9*	192.5*	191.3*	193.0*	191.7*	191.8*	189.6*	185.3*	189.2*	187.5*	189.2*	188.0*	192.4*	192.6*	192.7*	189.6*
0	194.2	193.8	191.5	192.3	190.6	191.9	187.6	190.4	193.5	187	189.6	189.3	190.5	192.1	194	191.6
0.39794	194.1	193.9	193.6	192.5	191.1	188	186.7	190.8	194.8	189.9	190.7	190.4	188.2	184.3	189	187
0.69897	191.5	190.9	190.1	189.4	186.9	188.7	191.8	186.1	194.8	189.1	188	189.2	189.1	192.2	187.3	189.4
0.875061	227.9*	190.6	193.7	192.9	189	190.7	188.1	187.3	192.7	179.7	192.3	188	190.8	189.8	184.6	188.4
1	191.4	194.6	192.7	190.7	186.9	188.1	189.1	186.2	189.9	190.2	190.6	189.3	189.3	182.7	185.8	184
1.39794	193.2	195.3	193.7	192.7	186.2	186.6	185.7	185.1	188.3	190	189.6	188.3	183.3	183.3	186.6	185
1.69897	189.9	193.2	196.2	190.6	179.1	177.4	175.5	174.6	188.5	190	189.7	184.4	186.5	188.6	183.9	176
1.87506	189.7	191.4	190.9	191.5	159.8	158	162.1	154.7	185.2	188	184.3	184.2	180	184.8	180.6	184
2	188.6	193.3	192.1	193.4	148	149.9	151.1	147.3	180.3	184.5	182.6	179.5	181.6	182.1	179.6	178.8
2.39794	186.2	187.8	187.9	188.2	91.1	92.6	90.4	92.8	166.5	170	169.8	165.9	159.8	158.9	160.7	158.4
2.69897	181.6	182.5	187	183	65.8	72.2	65.7	64.8	149.2	154.3	154.8	152.6	134.8	132.6	135.8	132.4
2.87506	178.1	178.5	180.8	179.8	51	53.6	54.1	51.6	120.4	117.1	116	113.9	111.8	120.5	117.2	114.3
3	173.5	176.3	176.2	169.3	47.8	45.6	44.5	52.6	111.2	107.9	105	104.4	110.1	105.6	101.2	100.5
3.39794	156	157	151.1	150.3	33.2	33.1	39.1	39.5	79	77.3	71.9	69.8	77.8	77.1	72.8	73.8
3.69897	127.1	132.5	129.9	128.2	26.5	28.2	26.4	28.3	48.3	49.7	51.2	51.5	55.3	53.7	54.2	51.8
3.87506	116.6	121.6	118.1	112.6	27.8	22.5	24.3	25.5	43.6	42.9	42.2	45.1	45.7	48.5	46.8	46.2
4	110.1	106.6	107.5	103.3	26.8	28	26.9	24.7	38.2	43.1	36.6	39.8	39	41	38.2	38.7
4.39794	63.3	59.6	57.7	55.2	30.8	30.3	26.1	27.5	36.9	33.1	29	31.9	41.1	32.5	32.9	32.7
4.69897	55.9	53.8	45	52	34.2	32.7	35.2	34.4	37.7	38.2	33.5	34.6	37.5	40.7	37.5	36.5

## Sheet: Fig.6b
FIGURE 6b
	Data 1																																																Data 2
	Apo (1)																Apo (2)																Apo (3)																InsP3 (1)
				Ti (1)					44.0716											Ti (1)					44.7005											Ti (1)					44,4 (interpolated)
				Ratio Ti (1)					0.946845											Ratio Ti (1)					0.931283											Ratio Ti (1)					0,9440 (interpolated)
				Ti (2)					53.688											Ti (2)					53.9525											Ti (2)					53.6619
				Ratio Ti (2)					0.919036											Ratio Ti (2)					0.905116											Ratio Ti (2)					0.918064
				Initial Ratio					0.931736											Initial Ratio					0.917478											Initial Ratio					0.929681
				DRatio					-0.0146941											DRatio					-0.0337183											DRatio					-0.0310857
				Sample Brightness					236.502											Sample Brightness					233.029											Sample Brightness					248.109
				Measured at					2021-10-19 12:34:42											Measured at					2021-10-19 13:45:36											Measured at					2021-10-19 13:45:36
		Profile RAW					Profile Smoothed					Profile Derivative						Profile RAW					Profile Smoothed					Profile Derivative						Profile RAW					Profile Smoothed					Profile Derivative
	Time [s]	Temperature [°C]	Ratio 350 / 330 nm	Brightness 330 nm	Brightness 350 nm		Temperature [°C]	Ratio 350 / 330 nm	Brightness 330 nm	Brightness 350 nm		Temperature [°C]	Ratio 350 / 330 nm	Brightness 330 nm	Brightness 350 nm		Time [s]	Temperature [°C]	Ratio 350 / 330 nm	Brightness 330 nm	Brightness 350 nm		Temperature [°C]	Ratio 350 / 330 nm	Brightness 330 nm	Brightness 350 nm		Temperature [°C]	Ratio 350 / 330 nm	Brightness 330 nm	Brightness 350 nm		Time [s]	Temperature [°C]	Ratio 350 / 330 nm	Brightness 330 nm	Brightness 350 nm		Temperature [°C]	Ratio 350 / 330 nm	Brightness 330 nm	Brightness 350 nm		Temperature [°C]	Ratio 350 / 330 nm	Brightness 330 nm	Brightness 350 nm		Time [s]
	83.5442	35.115	0.932526	118.759	110.746		35.115	0.93222	118.789	110.788		35.115	0.000801449	-1.33121	-1.19813		73.0262	35.134	0.917078	121.518	111.441		35.134	0.91721	121.549	111.504		35.134	0.00103439	-2.82671	-2.51682		73.0262	35.134	0.929296	128.931	119.815		35.134	0.929397	129.139	119.993		35.134	0.000964925	-1.111	-0.875692		83.5442
	83.7441	35.238	0.931961	118.51	110.447		35.238	0.932304	118.633	110.644		35.238	0.000822898	-1.36291	-1.22096		73.2261	35.287	0.917799	120.952	111.01		35.287	0.917345	121.151	111.153		35.287	0.00107043	-2.7851	-2.47166		73.2261	35.287	0.930253	128.596	119.627		35.287	0.92955	128.961	119.851		35.287	0.00100028	-1.14887	-0.90952		83.7441
	83.9441	35.357	0.932013	118.486	110.431		35.357	0.932396	118.477	110.498		35.357	0.000843612	-1.39321	-1.24292		73.4262	35.436	0.917697	121.014	111.054		35.436	0.917495	120.76	110.807		35.436	0.00110489	-2.74353	-2.42665		73.4262	35.436	0.93035	128.688	119.725		35.436	0.929695	128.784	119.71		35.436	0.00103453	-1.18583	-0.942477		83.9441
	84.144	35.477	0.935469	117.972	110.359		35.477	0.932479	118.318	110.352		35.477	0.000864566	-1.4234	-1.26494		73.6263	35.551	0.918561	120.694	110.865		35.551	0.9176	120.458	110.541		35.551	0.00113103	-2.71052	-2.39102		73.6263	35.551	0.929262	128.503	119.413		35.551	0.929807	128.646	119.601		35.551	0.00106083	-1.21449	-0.967983		84.144
	84.3439	35.592	0.932277	118.502	110.476		35.592	0.932578	118.165	110.212		35.592	0.000884646	-1.452	-1.28593		73.8259	35.671	0.917942	120.342	110.467		35.671	0.917707	120.144	110.264		35.671	0.00115782	-2.67532	-2.35311		73.8259	35.671	0.929454	128.652	119.576		35.671	0.929929	128.5	119.486		35.671	0.00108811	-1.24443	-0.994581		84.3439
	84.5439	35.711	0.932836	117.94	110.019		35.711	0.932675	118.006	110.066		35.711	0.000905563	-1.48121	-1.30752		74.0257	35.76	0.917398	119.932	110.026		35.76	0.9178	119.913	110.062		35.76	0.00117736	-2.64887	-2.3247		74.0257	35.76	0.929942	128.605	119.595		35.76	0.930018	128.392	119.4		35.76	0.00110825	-1.26651	-1.01417		84.5439
	84.7437	35.861	0.932721	118.029	110.088		35.861	0.932805	117.804	109.882		35.861	0.000932007	-1.5175	-1.33455		74.2254	35.88	0.919693	119.322	109.74		35.88	0.917919	119.602	109.789		35.88	0.00120314	-2.61236	-2.28557		74.2254	35.88	0.931355	128.153	119.356		35.88	0.930139	128.245	119.283		35.88	0.00113515	-1.29635	-1.04059		84.7437
	84.9436	35.98	0.933106	117.775	109.896		35.98	0.932906	117.643	109.736		35.98	0.000953172	-1.54578	-1.35576		74.425	35.943	0.918134	119.358	109.587		35.943	0.917982	119.438	109.645		35.943	0.00121644	-2.59298	-2.26484		74.425	35.943	0.930725	127.999	119.132		35.943	0.9302	128.167	119.222		35.943	0.00114921	-1.31193	-1.05437		84.9436
	85.1435	36.103	0.931611	117.404	109.375		36.103	0.93301	117.479	109.587		36.103	0.000975171	-1.57466	-1.37754		74.6251	36.092	0.918409	119.433	109.689		36.092	0.918137	119.053	109.307		36.092	0.00124721	-2.54612	-2.21486		74.6251	36.092	0.928643	128.487	119.318		36.092	0.930362	127.983	119.076		36.092	0.00118219	-1.34873	-1.08685		85.1435
	85.3431	36.189	0.93252	117.398	109.476		36.189	0.93309	117.363	109.478		36.189	0.000990593	-1.59466	-1.39269		74.8248	36.182	0.917207	118.89	109.047		36.182	0.91823	118.82	109.103		36.182	0.0012653	-2.5173	-2.1842		74.8248	36.182	0.931426	128.132	119.345		36.182	0.930459	127.871	118.988		36.182	0.00120194	-1.37081	-1.10631		85.3431
	85.543	36.278	0.931863	117.533	109.525		36.278	0.933165	117.223	109.355		36.278	0.00100673	-1.61517	-1.40826		75.0244	36.297	0.917841	118.51	108.773		36.297	0.918355	118.524	108.844		36.297	0.00128783	-2.47985	-2.14446		75.0244	36.297	0.929236	127.862	118.814		36.297	0.930582	127.728	118.874		36.297	0.00122694	-1.39888	-1.13101		85.543
	85.7428	36.368	0.930897	117.105	109.013		36.368	0.933241	117.078	109.226		36.368	0.0010231	-1.63572	-1.4239		75.2244	36.387	0.917858	118.378	108.654		36.387	0.91845	118.293	108.642		36.387	0.00130495	-2.45023	-2.11311		75.2244	36.387	0.931253	127.594	118.822		36.387	0.930678	127.616	118.785		36.387	0.00124628	-1.42062	-1.15012		85.7428
	85.9425	36.457	0.933631	117.014	109.248		36.457	0.933316	116.922	109.093		36.457	0.00103942	-1.656	-1.43934		75.4242	36.51	0.918127	117.734	108.095		36.51	0.918585	117.978	108.367		36.51	0.00132769	-2.4091	-2.06969		75.4242	36.51	0.930576	127.489	118.638		36.51	0.93081	127.461	118.662		36.51	0.00127248	-1.45013	-1.17602		85.9425
	86.1424	36.547	0.934359	116.86	109.189		36.547	0.933389	116.762	108.959		36.547	0.00105609	-1.67642	-1.45488		75.6239	36.596	0.919303	117.526	108.042		36.596	0.918676	117.758	108.174		36.596	0.00134311	-2.38002	-2.03907		75.6239	36.596	0.929653	127.33	118.372		36.596	0.930902	127.352	118.574		36.596	0.00129062	-1.47056	-1.19394		86.1424
	86.3422	36.636	0.933504	116.442	108.699		36.636	0.933459	116.603	108.826		36.636	0.00107271	-1.69654	-1.47015		75.8239	36.689	0.916738	117.577	107.787		36.689	0.918779	117.52	107.967		36.689	0.0013593	-2.34831	-2.00574		75.8239	36.689	0.931146	127.348	118.58		36.689	0.931002	127.233	118.468		36.689	0.00131002	-1.49246	-1.21314		86.3422
	86.542	36.756	0.932866	116.371	108.559		36.756	0.933561	116.382	108.645		36.756	0.00109536	-1.72373	-1.49073		76.0237	36.808	0.918666	117.135	107.608		36.808	0.918907	117.216	107.7		36.808	0.00137932	-2.30725	-1.96268		76.0237	36.808	0.932076	127.138	118.502		36.808	0.93113	127.07	118.326		36.808	0.00133458	-1.52029	-1.23753		86.542
	86.742	36.845	0.933457	116.207	108.474		36.845	0.933664	116.217	108.511		36.845	0.00111239	-1.74393	-1.50593		76.2238	36.898	0.91697	117.055	107.336		36.898	0.919003	116.986	107.499		36.898	0.00139395	-2.27592	-1.92991		76.2238	36.898	0.930665	127.345	118.515		36.898	0.93123	126.933	118.217		36.898	0.00135298	-1.54121	-1.25585		86.742
	86.9417	36.905	0.934459	115.949	108.35		36.905	0.93373	116.104	108.418		36.905	0.00112396	-1.7576	-1.51618		76.4238	36.987	0.919238	116.328	106.933		36.987	0.919097	116.759	107.3		36.987	0.00140796	-2.24464	-1.89722		76.4238	36.987	0.929539	127.125	118.168		36.987	0.93135	126.793	118.102		36.987	0.00137098	-1.56187	-1.27395		86.9417
	87.1417	37.024	0.935823	116.076	108.627		37.024	0.933874	115.878	108.233		37.024	0.00114721	-1.78483	-1.53649		76.6234	37.073	0.918561	115.952	106.509		37.073	0.919188	116.558	107.13		37.073	0.00142109	-2.21402	-1.86527		76.6234	37.073	0.932178	126.591	118.006		37.073	0.931459	126.659	117.985		37.073	0.00138823	-1.58191	-1.29152		87.1417
	87.3422	37.147	0.933231	115.664	107.941		37.147	0.934035	115.647	108.04		37.147	0.00117161	-1.81289	-1.55743		76.8235	37.196	0.919168	116.29	106.89		37.196	0.919343	116.274	106.888		37.196	0.0014392	-2.16884	-1.81819		76.8235	37.196	0.932675	126.496	117.98		37.196	0.931633	126.456	117.82		37.196	0.00141266	-1.61104	-1.317		87.3422
	87.5421	37.263	0.934103	115.133	107.546		37.263	0.934194	115.432	107.857		37.263	0.00119498	-1.83837	-1.57681		77.0233	37.252	0.918731	116.005	106.577		37.252	0.919426	116.136	106.77		37.252	0.00144719	-2.14723	-1.79574		77.0233	37.252	0.932094	126.497	117.908		37.252	0.931722	126.367	117.74		37.252	0.00142369	-1.6246	-1.32883		87.5421
	87.7418	37.356	0.934414	115.431	107.861		37.356	0.934326	115.263	107.71		37.356	0.00121397	-1.85171	-1.58762		77.2229	37.375	0.920462	115.356	106.181		37.375	0.919591	115.853	106.532		37.375	0.00146424	-2.08403	-1.73252		77.2229	37.375	0.930187	126.399	117.575		37.375	0.931906	126.153	117.569		37.375	0.00144776	-1.64962	-1.34977		87.7418
	87.9419	37.412	0.934596	115.281	107.741		37.412	0.934403	115.162	107.621		37.412	0.00122551	-1.85883	-1.59348		77.4227	37.465	0.92141	115.638	106.55		37.465	0.919746	115.658	106.371		37.465	0.00147633	-2.03084	-1.6802		77.4227	37.465	0.933321	125.909	117.514		37.465	0.932043	125.995	117.439		37.465	0.00146525	-1.66558	-1.36266		87.9419
	88.1419	37.535	0.934896	114.904	107.423		37.535	0.934577	114.937	107.42		37.535	0.00125109	-1.87141	-1.60406		77.6223	37.554	0.919365	115.088	105.808		37.554	0.919901	115.456	106.203		37.554	0.001488	-1.98265	-1.63203		77.6223	37.554	0.931516	125.564	116.964		37.554	0.932184	125.838	117.312		37.554	0.00148247	-1.68433	-1.37824		88.1419
	88.3416	37.655	0.93492	114.622	107.163		37.655	0.934726	114.708	107.218		37.655	0.00127633	-1.88057	-1.6121		77.8219	37.64	0.920272	115.333	106.138		37.64	0.920052	115.279	106.059		37.64	0.00149907	-1.92406	-1.5753		77.8219	37.64	0.932684	125.828	117.358		37.64	0.932322	125.683	117.185		37.64	0.00149907	-1.69706	-1.388		88.3416
	88.5415	37.744	0.936133	114.476	107.165		37.744	0.93483	114.538	107.066		37.744	0.00129517	-1.88653	-1.61773		78.0218	37.763	0.920646	115.196	106.055		37.763	0.920287	115.03	105.857		37.763	0.00151467	-1.83603	-1.49057		78.0218	37.763	0.931292	125.563	116.936		37.763	0.932525	125.465	117.001		37.763	0.00152282	-1.71405	-1.40077		88.5415
	88.7415	37.83	0.932787	114.492	106.797		37.83	0.934928	114.368	106.918		37.83	0.00131343	-1.88925	-1.62059		78.2215	37.883	0.919242	114.831	105.557		37.883	0.920519	114.794	105.668		37.883	0.00152971	-1.74141	-1.40078		78.2215	37.883	0.932546	125.371	116.915		37.883	0.932726	125.246	116.818		37.883	0.00154606	-1.72683	-1.4097		88.7415
	88.9416	37.92	0.935626	114.272	106.916		37.92	0.935027	114.188	106.764		37.92	0.00133256	-1.89203	-1.62405		78.4213	37.968	0.919865	114.469	105.296		37.968	0.920686	114.641	105.546		37.968	0.00154024	-1.67535	-1.33787		78.4213	37.968	0.932765	125.05	116.643		37.968	0.93287	125.089	116.687		37.968	0.0015626	-1.73702	-1.41705		88.9416
	89.1419	38.039	0.935499	114.023	106.669		38.039	0.935156	113.953	106.56		38.039	0.0013578	-1.89397	-1.62778		78.6212	38.088	0.921975	114.218	105.307		38.088	0.920923	114.432	105.382		38.088	0.00155464	-1.56583	-1.23681		78.6212	38.088	0.933005	125	116.625		38.088	0.933076	124.867	116.504		38.088	0.00158603	-1.74242	-1.41966		89.1419
	89.3418	38.162	0.933963	113.932	106.409		38.162	0.935293	113.711	106.348		38.162	0.00138374	-1.88961	-1.62446		78.8209	38.181	0.920155	114.041	104.936		38.181	0.921105	114.282	105.265		38.181	0.0015641	-1.48937	-1.16478		78.8209	38.181	0.933982	124.472	116.255		38.181	0.933237	124.695	116.364		38.181	0.00160377	-1.75173	-1.42611		89.3418
	89.5418	38.251	0.934665	113.5	106.085		38.251	0.935393	113.537	106.195		38.251	0.00140773	-1.88122	-1.61505		79.0207	38.27	0.922031	113.932	105.049		38.27	0.921278	114.144	105.158		38.27	0.00154897	-1.40805	-1.09015		79.0207	38.27	0.933002	124.493	116.153		38.27	0.933392	124.533	116.23		38.27	0.00161174	-1.75585	-1.42835		89.5418
	89.7417	38.337	0.935152	113.405	106.051		38.337	0.935494	113.37	106.049		38.337	0.00142825	-1.87504	-1.60837		79.2207	38.356	0.921304	113.934	104.967		38.356	0.921445	114.02	105.063		38.356	0.00153799	-1.32758	-1.01712		79.2207	38.356	0.935189	124.079	116.038		38.356	0.933544	124.377	116.102		38.356	0.00162079	-1.75847	-1.42958		89.7417
	89.9411	38.397	0.936456	112.765	105.6		38.397	0.935565	113.257	105.952		38.397	0.00144173	-1.87048	-1.60321		79.4205	38.45	0.920239	113.74	104.668		38.45	0.921627	113.9	104.972		38.45	0.00153385	-1.23976	-0.937895		79.4205	38.45	0.933652	124.205	115.965		38.45	0.933714	124.207	115.965		38.45	0.00163372	-1.76091	-1.43076		89.9411
	90.1412	38.546	0.936869	113.081	105.942		38.546	0.935753	112.968	105.703		38.546	0.00147756	-1.8587	-1.58881		79.6203	38.569	0.92134	113.666	104.725		38.569	0.921852	113.735	104.845		38.569	0.0015101	-1.12903	-0.838417		79.6203	38.569	0.934234	124.129	115.965		38.569	0.933931	123.993	115.795		38.569	0.00164283	-1.76328	-1.43174		90.1412
	90.3412	38.606	0.936174	112.82	105.619		38.606	0.935828	112.85	105.602		38.606	0.00149057	-1.85165	-1.57934		79.8204	38.659	0.924793	113.128	104.62		38.659	0.922022	113.642	104.779		38.659	0.00149064	-1.04488	-0.765136		79.8204	38.659	0.933388	123.903	115.649		38.659	0.934097	123.836	115.666		38.659	0.00164897	-1.76335	-1.43194		90.3412
	90.541	38.726	0.93603	112.45	105.256		38.726	0.935987	112.613	105.4		38.726	0.00151702	-1.84111	-1.56458		80.0204	38.744	0.921257	112.905	104.015		38.744	0.92218	113.556	104.718		38.744	0.0014698	-0.968808	-0.699818		80.0204	38.744	0.931808	123.647	115.215		38.744	0.934254	123.687	115.549		38.744	0.0016536	-1.76371	-1.43278		90.541
	90.7412	38.815	0.934587	112.562	105.199		38.815	0.936102	112.438	105.251		38.815	0.00153544	-1.83187	-1.55099		80.2202	38.838	0.923096	113.224	104.516		38.838	0.922353	113.467	104.656		38.838	0.0014467	-0.888124	-0.630882		80.2202	38.838	0.934672	123.53	115.46		38.838	0.934427	123.525	115.417		38.838	0.00165845	-1.7644	-1.43407		90.7412
	90.9412	38.935	0.935621	112.244	105.018		38.935	0.936261	112.21	105.058		38.935	0.00155885	-1.81931	-1.53197		80.4203	38.957	0.922958	112.763	104.076		38.957	0.922567	113.375	104.597		38.957	0.00141528	-0.785696	-0.542762		80.4203	38.957	0.936177	123.095	115.239		38.957	0.934644	123.32	115.256		38.957	0.00166317	-1.76436	-1.43446		90.9412
	91.1409	39.054	0.936898	112.027	104.958		39.054	0.936435	111.991	104.872		39.054	0.00158192	-1.80632	-1.51218		80.62	39.103	0.922138	112.798	104.015		39.103	0.922823	113.308	104.565		39.103	0.00137489	-0.671038	-0.446845		80.62	39.103	0.934187	123.009	114.913		39.103	0.934903	123.071	115.056		39.103	0.0016671	-1.76484	-1.43642		91.1409
	91.3408	39.114	0.938052	112.031	105.091		39.114	0.936524	111.884	104.781		39.114	0.00159124	-1.80023	-1.50308		80.8198	39.192	0.922507	113.043	104.283		39.192	0.922972	113.253	104.532		39.192	0.00134984	-0.608064	-0.395281		80.8198	39.192	0.935263	122.878	114.923		39.192	0.935056	122.919	114.935		39.192	0.00166853	-1.76567	-1.43838		91.3408
	91.5406	39.233	0.935411	111.753	104.535		39.233	0.936715	111.676	104.604		39.233	0.00161026	-1.7874	-1.4846		81.0197	39.316	0.923404	112.862	104.217		39.316	0.92318	113.221	104.525		39.316	0.00131509	-0.529965	-0.332616		81.0197	39.316	0.935821	122.812	114.93		39.316	0.935269	122.706	114.766		39.316	0.00166922	-1.76759	-1.44197		91.5406
	91.7405	39.323	0.935967	111.39	104.258		39.323	0.936874	111.523	104.474		39.323	0.00162604	-1.77677	-1.47003		81.2192	39.345	0.924539	112.748	104.24		39.345	0.923215	113.203	104.516		39.345	0.00130755	-0.512941	-0.319114		81.2192	39.345	0.935541	122.65	114.744		39.345	0.935317	122.657	114.726		39.345	0.00167024	-1.76811	-1.44287		91.7405
	91.9407	39.442	0.938137	110.98	104.114		39.442	0.937099	111.318	104.298		39.442	0.0016474	-1.76247	-1.45186		81.419	39.461	0.922482	112.809	104.065		39.461	0.92337	113.178	104.513		39.461	0.00127681	-0.446947	-0.26703		81.419	39.461	0.935136	122.072	114.154		39.461	0.935512	122.459	114.564		39.461	0.00166902	-1.77013	-1.44645		91.9407
	92.1405	39.532	0.936654	110.967	103.937		39.532	0.93727	111.163	104.168		39.532	0.00166259	-1.75176	-1.43979		81.6187	39.554	0.923962	113.042	104.447		39.554	0.923487	113.16	104.511		39.554	0.0012535	-0.417939	-0.247489		81.6187	39.554	0.935766	122.567	114.694		39.554	0.935663	122.3	114.436		39.554	0.0016685	-1.77494	-1.45263		92.1405
	92.3402	39.622	0.937314	111.098	104.133		39.622	0.937446	111.012	104.045		39.622	0.00167644	-1.73944	-1.4257		81.8182	39.674	0.92562	112.659	104.279		39.674	0.923626	113.155	104.523		39.674	0.00122236	-0.380796	-0.222081		81.8182	39.674	0.935891	122.206	114.372		39.674	0.935861	122.095	114.268		39.674	0.0016674	-1.78064	-1.45996		92.3402
	92.5404	39.741	0.93778	110.971	104.066		39.741	0.937685	110.816	103.889		39.741	0.00169754	-1.72333	-1.40912		82.018	39.764	0.92218	113.074	104.275		39.764	0.923719	113.157	104.535		39.764	0.00120678	-0.364587	-0.213419		82.018	39.764	0.936007	121.993	114.186		39.764	0.936011	121.939	114.144		39.764	0.00166609	-1.78624	-1.4667		92.5404
	92.7405	39.831	0.938197	110.55	103.717		39.831	0.937866	110.67	103.777		39.831	0.00171419	-1.71161	-1.39888		82.2177	39.879	0.923901	112.791	104.208		39.879	0.923832	113.163	104.552		39.879	0.00117929	-0.350926	-0.208447		82.2177	39.879	0.936511	121.847	114.111		39.879	0.936206	121.737	113.981		39.879	0.00166413	-1.79422	-1.4761		92.7405
	92.9406	39.98	0.938531	110.621	103.821		39.98	0.938197	110.431	103.593		39.98	0.0017428	-1.69137	-1.38098		82.4173	39.973	0.923705	113.138	104.506		39.973	0.923907	113.169	104.566		39.973	0.0011645	-0.342062	-0.206416		82.4173	39.973	0.937356	121.67	114.048		39.973	0.936366	121.571	113.843		39.973	0.00166283	-1.80128	-1.48437		92.9406
	93.1408	40.039	0.936147	110.326	103.282		40.039	0.938328	110.339	103.523		40.039	0.00175495	-1.68274	-1.37229		82.6173	40.062	0.924843	113.39	104.868		40.062	0.923969	113.175	104.578		40.062	0.00115293	-0.355701	-0.223774		82.6173	40.062	0.935581	121.562	113.731		40.062	0.936516	121.412	113.713		40.062	0.0016619	-1.8103	-1.49431		93.1408
	93.3406	40.099	0.93668	110.044	103.076		40.099	0.938457	110.24	103.447		40.099	0.00176841	-1.6756	-1.36725		82.8171	40.152	0.927443	113.143	104.934		40.152	0.924026	113.179	104.587		40.152	0.00115596	-0.376058	-0.246937		82.8171	40.152	0.938326	121.266	113.787		40.152	0.936665	121.251	113.579		40.152	0.0016632	-1.82025	-1.50516		93.3406
	93.5407	40.219	0.938343	110.211	103.416		40.219	0.938711	110.05	103.3		40.219	0.00179445	-1.65904	-1.35089		83.0167	40.271	0.924826	113.394	104.869		40.271	0.924095	113.174	104.587		40.271	0.00114239	-0.419364	-0.291561		83.0167	40.271	0.935847	121.22	113.443		40.271	0.936858	121.036	113.399		40.271	0.00166248	-1.83516	-1.52111		93.5407
	93.7409	40.368	0.939738	110.029	103.399		40.368	0.939	109.799	103.106		40.368	0.00182269	-1.64111	-1.3341		83.2169	40.331	0.923872	113.526	104.884		40.331	0.924129	113.169	104.587		40.331	0.00114018	-0.471872	-0.339521		83.2169	40.331	0.936534	120.783	113.117		40.331	0.93695	120.927	113.308		40.331	0.00166292	-1.84484	-1.53067		93.7409
	93.9406	40.458	0.941515	109.592	103.183		40.458	0.939169	109.646	102.988		40.458	0.00183954	-1.63168	-1.3251		83.4167	40.45	0.924421	113.683	105.091		40.45	0.924195	113.159	104.584		40.45	0.00113135	-0.528086	-0.394993		83.4167	40.45	0.936851	120.583	112.968		40.45	0.937126	120.708	113.123		40.45	0.00166292	-1.86136	-1.54825		93.9406
	94.1407	40.547	0.940837	109.557	103.075		40.547	0.939341	109.493	102.871		40.547	0.00185851	-1.62408	-1.3177		83.6164	40.54	0.92495	113.737	105.201		40.54	0.924252	113.136	104.568		40.54	0.00113367	-0.58773	-0.451231		83.6164	40.54	0.937392	120.462	112.92		40.54	0.937259	120.541	112.984		40.54	0.00166484	-1.87522	-1.56263		94.1407
	94.3407	40.641	0.939129	109.245	102.595		40.641	0.939507	109.334	102.749		40.641	0.0018773	-1.61596	-1.30926		83.8162	40.626	0.924572	113.586	105.018		40.626	0.924304	113.083	104.523		40.626	0.00115536	-0.665715	-0.521773		83.8162	40.626	0.936185	120.711	113.008		40.626	0.937387	120.38	112.847		40.626	0.00167154	-1.88958	-1.57697		94.3407
	94.5405	40.727	0.939228	109.177	102.543		40.727	0.939672	109.19	102.639		40.727	0.00189261	-1.61065	-1.30358		84.016	40.749	0.924254	113.488	104.892		40.749	0.924384	113.04	104.49		40.749	0.0011485	-0.754023	-0.605144		84.016	40.749	0.939712	119.903	112.675		40.749	0.937575	120.148	112.648		40.749	0.00167224	-1.90969	-1.59795		94.5405
	94.7408	40.786	0.939053	109.071	102.423		40.786	0.939775	109.095	102.56		40.786	0.00190153	-1.60864	-1.30115		84.2158	40.869	0.922829	113.647	104.877		40.869	0.924459	112.982	104.444		40.869	0.00116375	-0.879769	-0.717399		84.2158	40.869	0.937027	120.373	112.793		40.869	0.937759	119.917	112.452		40.869	0.00167873	-1.9307	-1.61845		94.7408
	94.941	40.906	0.941312	108.818	102.431		40.906	0.940004	108.902	102.397		40.906	0.00192036	-1.60273	-1.29496		84.4156	40.985	0.924587	113.276	104.733		40.985	0.924532	112.891	104.367		40.985	0.00119012	-1.0077	-0.831072		84.4156	40.985	0.936886	119.573	112.026		40.985	0.937943	119.69	112.261		40.985	0.00168882	-1.9511	-1.63797		94.941
	95.141	40.996	0.940823	108.655	102.225		40.996	0.94017	108.753	102.269		40.996	0.00193086	-1.60097	-1.29294		84.6153	41.074	0.922884	113.254	104.52		41.074	0.924598	112.824	104.309		41.074	0.00120818	-1.10382	-0.917275		84.6153	41.074	0.937928	119.496	112.079		41.074	0.938081	119.516	112.114		41.074	0.00169625	-1.96679	-1.65306		95.141
	95.3412	41.145	0.941398	108.329	101.981		41.145	0.940457	108.515	102.056		41.145	0.00194964	-1.60052	-1.29238		84.8151	41.168	0.924284	113.388	104.803		41.168	0.924667	112.702	104.205		41.168	0.00122729	-1.21148	-1.01333		84.8151	41.168	0.938723	119.254	111.947		41.168	0.93823	119.331	111.959		41.168	0.00170424	-1.98344	-1.66875		95.3412
	95.5411	41.235	0.941352	108.337	101.983		41.235	0.940626	108.375	101.932		41.235	0.00195915	-1.60179	-1.29332		85.015	41.224	0.92414	112.812	104.254		41.224	0.924707	112.635	104.148		41.224	0.0012411	-1.28544	-1.07758		85.015	41.224	0.939008	118.989	111.732		41.224	0.938318	119.219	111.867		41.224	0.00170984	-1.99316	-1.67719		95.5411
	95.7409	41.354	0.940269	108.285	101.817		41.354	0.940843	108.191	101.773		41.354	0.00196855	-1.60274	-1.29485		85.2148	41.343	0.926213	112.826	104.501		41.343	0.924812	112.472	104.008		41.343	0.0012659	-1.43664	-1.21065		85.2148	41.343	0.939873	119.031	111.874		41.343	0.938509	118.982	111.668		41.343	0.00172011	-2.01396	-1.6957		95.7409
	95.941	41.414	0.940696	108.205	101.788		41.414	0.940949	108.103	101.701		41.414	0.00197224	-1.60309	-1.29567		85.4146	41.463	0.923126	112.735	104.068		41.463	0.92491	112.321	103.876		41.463	0.00130396	-1.599	-1.35212		85.4146	41.463	0.938182	118.803	111.458		41.463	0.938705	118.739	111.465		41.463	0.00173492	-2.03442	-1.71284		95.941
	96.141	41.534	0.940273	108.028	101.576		41.534	0.941147	107.926	101.556		41.534	0.00197835	-1.60272	-1.29724		85.6145	41.556	0.922969	112.248	103.601		41.556	0.925001	112.169	103.746		41.556	0.00132991	-1.72639	-1.46316		85.6145	41.556	0.936707	118.721	111.207		41.556	0.938859	118.545	111.304		41.556	0.00174476	-2.05013	-1.72573		96.141
	96.3409	41.593	0.939946	107.807	101.333		41.593	0.941253	107.836	101.484		41.593	0.00198014	-1.60238	-1.29703		85.814	41.676	0.923868	112.434	103.874		41.676	0.92515	111.952	103.56		41.676	0.0013727	-1.89278	-1.60807		85.814	41.676	0.940242	118.42	111.343		41.676	0.93906	118.298	111.093		41.676	0.00176048	-2.07018	-1.74183		96.3409
	96.5411	41.713	0.94011	107.735	101.282		41.713	0.941465	107.657	101.337		41.713	0.00198303	-1.59967	-1.29665		86.0137	41.765	0.924972	112.133	103.72		41.765	0.925247	111.779	103.412		41.765	0.00140394	-2.01755	-1.71649		86.0137	41.765	0.938918	118.146	110.93		41.765	0.939209	118.112	110.937		41.765	0.00177138	-2.08503	-1.75372		96.5411
	96.7411	41.803	0.940983	107.199	100.873		41.803	0.94163	107.522	101.226		41.803	0.00198437	-1.59625	-1.29405		86.2135	41.855	0.925745	111.755	103.457		41.855	0.925377	111.578	103.242		41.855	0.00143644	-2.14239	-1.82529		86.2135	41.855	0.938613	118.25	110.991		41.855	0.93936	117.924	110.775		41.855	0.00178216	-2.09984	-1.7651		96.7411
	96.9411	41.952	0.94274	107.525	101.368		41.952	0.941884	107.296	101.042		41.952	0.00198522	-1.58813	-1.28797		86.4132	41.945	0.925661	111.574	103.28		41.945	0.925515	111.385	103.078		41.945	0.00147051	-2.26565	-1.93296		86.4132	41.945	0.938481	117.592	110.358		41.945	0.939512	117.731	110.613		41.945	0.00179283	-2.11475	-1.77662		96.9411
	97.1411	42.012	0.941639	107.287	101.026		42.012	0.942007	107.204	100.968		42.012	0.00198545	-1.58354	-1.28385		86.613	42.034	0.925591	111.302	103.02		42.034	0.925666	111.162	102.891		42.034	0.00150577	-2.38727	-2.03898		86.613	42.034	0.939182	117.67	110.514		42.034	0.939663	117.541	110.451		42.034	0.00180335	-2.12962	-1.78826		97.1411
	97.3411	42.131	0.942514	107.062	100.908		42.131	0.942238	107.015	100.821		42.131	0.0019856	-1.57594	-1.27736		86.8129	42.15	0.927684	110.72	102.713		42.15	0.925887	110.863	102.639		42.15	0.00155108	-2.54769	-2.17789		86.8129	42.15	0.943066	117.172	110.501		42.15	0.939873	117.294	110.24		42.15	0.0018157	-2.14909	-1.80364		97.3411
	97.5412	42.284	0.943872	106.743	100.751		42.284	0.942571	106.76	100.625		42.284	0.00198672	-1.56519	-1.26701		87.0126	42.243	0.92549	110.889	102.627		42.243	0.926062	110.602	102.418		42.243	0.0015895	-2.67043	-2.28501		87.0126	42.243	0.94062	117.108	110.154		42.243	0.940041	117.095	110.072		42.243	0.00182554	-2.16497	-1.81634		97.5412
	97.7412	42.344	0.943282	106.466	100.427		42.344	0.942698	106.663	100.553		42.344	0.00198696	-1.56188	-1.26315		87.2125	42.333	0.924651	110.906	102.55		42.333	0.926254	110.347	102.203		42.333	0.00162753	-2.78063	-2.38235		87.2125	42.333	0.939275	116.952	109.85		42.333	0.940212	116.9	109.909		42.333	0.00183473	-2.18075	-1.8294		97.7412
	97.9409	42.43	0.940909	106.413	100.125		42.43	0.942893	106.517	100.439		42.43	0.00198805	-1.55842	-1.25772		87.4123	42.483	0.926535	110.384	102.274		42.483	0.926573	109.899	101.825		42.483	0.00169035	-2.9542	-2.53592		87.4123	42.483	0.939327	116.84	109.751		42.483	0.940501	116.575	109.635		42.483	0.00184855	-2.20777	-1.85259		97.9409
	98.141	42.52	0.943851	106.738	100.744		42.52	0.943097	106.365	100.32		42.52	0.0019902	-1.55422	-1.25278		87.6119	42.572	0.928068	109.955	102.046		42.572	0.92677	109.63	101.597		42.572	0.00172851	-3.05816	-2.62724		87.6119	42.572	0.941089	116.202	109.357		42.572	0.940679	116.379	109.471		42.572	0.00185652	-2.22389	-1.86649		98.141
	98.3412	42.639	0.942012	106.304	100.14		42.639	0.943372	106.16	100.157		42.639	0.00199385	-1.5513	-1.2476		87.8118	42.658	0.925947	109.817	101.685		42.658	0.926962	109.359	101.367		42.658	0.00176851	-3.14904	-2.70795		87.8118	42.658	0.940039	116.101	109.139		42.658	0.940856	116.188	109.312		42.658	0.00186522	-2.23992	-1.8808		98.3412
	98.5411	42.759	0.944447	105.82	99.9415		42.759	0.943653	105.957	99.9924		42.759	0.00199868	-1.55038	-1.2446		88.0116	42.782	0.927518	109.466	101.532		42.782	0.927237	108.938	101.008		42.782	0.00181607	-3.26065	-2.80839		88.0116	42.782	0.94053	116.021	109.122		42.782	0.941107	115.908	109.08		42.782	0.00187307	-2.26398	-1.90321		98.5411
	98.7412	42.849	0.944356	105.962	100.066		42.849	0.943854	105.808	99.8731		42.849	0.00200302	-1.55108	-1.24344		88.2112	42.841	0.924107	109.448	101.141		42.841	0.927366	108.721	100.821		42.841	0.00184396	-3.32781	-2.86751		88.2112	42.841	0.941338	115.598	108.816		42.841	0.941229	115.774	108.969		42.841	0.00187899	-2.27472	-1.9125		98.7412
	98.9415	42.942	0.945152	105.45	99.6662		42.942	0.94406	105.655	99.7505		42.942	0.00200914	-1.55282	-1.24376		88.4113	42.931	0.928287	108.823	101.019		42.931	0.927565	108.409	100.554		42.931	0.00187187	-3.40168	-2.93433		88.4113	42.931	0.941491	115.52	108.761		42.931	0.941416	115.569	108.799		42.931	0.00188148	-2.29249	-1.92921		98.9415
	99.1413	43.002	0.943456	105.319	99.3636		43.002	0.944179	105.568	99.6815		43.002	0.00201156	-1.55418	-1.24403		88.6114	43.051	0.929268	108.208	100.554		43.051	0.927821	107.956	100.161		43.051	0.00192221	-3.48018	-3.00632		88.6114	43.051	0.942672	115.269	108.661		43.051	0.941667	115.292	108.568		43.051	0.00189079	-2.31727	-1.95319		99.1413
	99.3415	43.088	0.944364	105.449	99.5819		43.088	0.944352	105.439	99.578		43.088	0.00201547	-1.55617	-1.24478		88.8114	43.196	0.928874	107.836	100.167		43.196	0.92813	107.404	99.6827		43.196	0.00197416	-3.5683	-3.08735		88.8114	43.196	0.940244	114.975	108.105		43.196	0.941967	114.955	108.287		43.196	0.00189843	-2.34755	-1.98232		99.3415
	99.5414	43.178	0.943574	105.271	99.3307		43.178	0.944525	105.299	99.4669		43.178	0.00201976	-1.55903	-1.24713		89.0114	43.256	0.927996	107.471	99.733		43.256	0.928254	107.181	99.4893		43.256	0.00199947	-3.58681	-3.10503		89.0114	43.256	0.942518	114.899	108.294		43.256	0.942093	114.817	108.17		43.256	0.00190379	-2.36135	-1.99617		99.5414
	99.7415	43.327	0.946615	105.045	99.437		43.327	0.944816	105.072	99.2847		43.327	0.00203258	-1.56171	-1.2501		89.211	43.35	0.92806	106.925	99.2331		43.35	0.928453	106.803	99.1591		43.35	0.00202717	-3.63955	-3.15389		89.211	43.35	0.940084	114.936	108.05		43.35	0.942286	114.596	107.985		43.35	0.00190654	-2.3812	-2.01506		99.7415
	99.9417	43.45	0.944617	104.627	98.8326		43.45	0.945062	104.9	99.143		43.45	0.00203952	-1.56455	-1.25459		89.4108	43.439	0.930726	106.538	99.1578		43.439	0.928642	106.448	98.8483		43.439	0.00205794	-3.67262	-3.18517		89.4108	43.439	0.943034	114.586	108.058		43.439	0.942468	114.385	107.807		43.439	0.00191213	-2.40131	-2.03469		99.9417
	100.142	43.536	0.94555	104.68	98.9805		43.536	0.945238	104.782	99.046		43.536	0.00204403	-1.56753	-1.25929		89.6108	43.529	0.928988	106.002	98.4742		43.529	0.928831	106.08	98.5262		43.529	0.00208438	-3.69911	-3.21056		89.6108	43.529	0.945197	113.949	107.704		43.529	0.942651	114.167	107.627		43.529	0.00191586	-2.4223	-2.05529		100.142
	100.342	43.626	0.946396	104.909	99.2857		43.626	0.945428	104.66	98.9459		43.626	0.00204788	-1.56989	-1.2639		89.8106	43.678	0.927759	105.588	97.9607		43.678	0.929147	105.472	97.9954		43.678	0.0021221	-3.72165	-3.23309		89.8106	43.678	0.943447	113.918	107.475		43.678	0.942953	113.809	107.327		43.678	0.00191966	-2.45936	-2.09204		100.342
	100.542	43.716	0.945016	104.798	99.0358		43.716	0.945621	104.537	98.8456		43.716	0.00205144	-1.57261	-1.26914		90.0104	43.735	0.929548	105.225	97.8117		43.735	0.929269	105.236	97.7896		43.735	0.0021368	-3.73343	-3.24478		90.0104	43.735	0.942676	113.961	107.428		43.735	0.94307	113.669	107.212		43.735	0.00192178	-2.47327	-2.10574		100.542
	100.743	43.805	0.945497	104.344	98.6567		43.805	0.945811	104.409	98.7417		43.805	0.00205324	-1.57544	-1.27459		90.2105	43.854	0.929316	104.474	97.0898		43.854	0.929524	104.746	97.3607		43.854	0.00216549	-3.71824	-3.23175		90.2105	43.854	0.944209	113.211	106.895		43.854	0.943313	113.382	106.965		43.854	0.00192594	-2.50687	-2.13969		100.743
	100.943	43.925	0.945174	104.256	98.5397		43.925	0.946064	104.234	98.6		43.925	0.00205612	-1.58044	-1.28303		90.4101	43.978	0.931209	103.914	96.7656		43.978	0.92979	104.242	96.9203		43.978	0.00219204	-3.69785	-3.21387		90.4101	43.978	0.943166	113.061	106.635		43.978	0.943571	113.075	106.707		43.978	0.00192951	-2.54275	-2.176		100.943
	101.143	44.078	0.946918	103.914	98.3983		44.078	0.946377	103.997	98.4099		44.078	0.00205721	-1.5899	-1.29607		90.6098	44.097	0.931047	103.869	96.7072		44.097	0.930045	103.774	96.5113		44.097	0.0022142	-3.66428	-3.18339		90.6098	44.097	0.943141	113.039	106.612		44.097	0.943806	112.78	106.454		44.097	0.00193232	-2.57902	-2.21295		101.143
	101.343	44.194	0.945183	104.017	98.315		44.194	0.946604	103.82	98.2665		44.194	0.00205567	-1.59922	-1.30721		90.8095	44.187	0.931273	103.148	96.0591		44.187	0.930236	103.424	96.2049		44.187	0.00222849	-3.63101	-3.15278		90.8095	44.187	0.943314	112.61	106.226		44.187	0.943975	112.551	106.257		44.187	0.00193308	-2.6074	-2.24201		101.343
	101.543	44.258	0.946499	103.973	98.4106		44.258	0.946727	103.716	98.1854		44.258	0.00205379	-1.60567	-1.3142		91.0092	44.247	0.928441	102.709	95.3596		44.247	0.930361	103.183	95.9944		44.247	0.00223683	-3.61228	-3.13586		91.0092	44.247	0.945262	112.296	106.149		44.247	0.944092	112.398	106.124		44.247	0.00193244	-2.62578	-2.26099		101.543
	101.743	44.318	0.946754	103.642	98.1235		44.318	0.946842	103.623	98.1098		44.318	0.00205143	-1.61029	-1.31949		91.2091	44.333	0.929543	102.528	95.3039		44.333	0.930539	102.861	95.7124		44.333	0.00224755	-3.57132	-3.09785		91.2091	44.333	0.944428	112.082	105.854		44.333	0.944251	112.17	105.929		44.333	0.00193202	-2.6538	-2.28988		101.743
	101.943	44.434	0.946683	103.466	97.9496		44.434	0.94706	103.433	97.9584		44.434	0.00204445	-1.62523	-1.33415		91.4089	44.456	0.930498	102.05	94.9576		44.456	0.93079	102.397	95.3063		44.456	0.00225971	-3.4935	-3.02463		91.4089	44.456	0.943997	111.911	105.643		44.456	0.944475	111.846	105.643		44.456	0.0019292	-2.69559	-2.33266		101.943
	102.143	44.493	0.947721	103.107	97.7167		44.493	0.947166	103.335	97.8793		44.493	0.00203896	-1.63551	-1.34329		91.6086	44.542	0.930126	101.784	94.6723		44.542	0.930966	102.079	95.0277		44.542	0.00226473	-3.44323	-2.97774		91.6086	44.542	0.945543	111.683	105.601		44.542	0.94463	111.614	105.444		44.542	0.00192427	-2.72388	-2.36199		102.143
	102.343	44.613	0.947649	102.911	97.5238		44.613	0.947388	103.134	97.7178		44.613	0.00202773	-1.65353	-1.35986		91.8082	44.666	0.931617	101.295	94.3677		44.666	0.93122	101.667	94.6687		44.666	0.00227031	-3.35048	-2.89021		91.8082	44.666	0.94532	111.269	105.185		44.666	0.944854	111.276	105.149		44.666	0.00191653	-2.76552	-2.40458		102.343
	102.543	44.703	0.947345	102.939	97.5186		44.703	0.947558	102.982	97.5933		44.703	0.0020166	-1.66997	-1.3738		92.008	44.725	0.931046	100.955	93.9942		44.725	0.931338	101.457	94.4853		44.725	0.00226875	-3.3015	-2.84384		92.008	44.725	0.945449	111.222	105.155		44.725	0.944961	111.115	105.006		44.725	0.00190988	-2.78493	-2.42427		102.543
	102.743	44.826	0.949984	102.892	97.746		44.826	0.947796	102.773	97.4213		44.826	0.00199858	-1.69174	-1.39283		92.2077	44.811	0.930481	100.87	93.8579		44.811	0.931528	101.181	94.2468		44.811	0.00226657	-3.23302	-2.77933		92.2077	44.811	0.944115	111.111	104.902		44.811	0.945116	110.875	104.797		44.811	0.00190012	-2.81275	-2.45282		102.743
	102.943	44.946	0.948434	102.625	97.3331		44.946	0.94804	102.567	97.2489		44.946	0.00198013	-1.71501	-1.41324		92.4079	44.931	0.932169	100.121	93.3297		44.931	0.931797	100.801	93.9194		44.931	0.00226174	-3.13152	-2.68369		92.4079	44.931	0.945892	110.401	104.428		44.931	0.94533	110.534	104.499		44.931	0.00188454	-2.85066	-2.4917		102.943
	103.143	45.036	0.94906	102.428	97.2103		45.036	0.948229	102.412	97.1197		45.036	0.0019589	-1.73197	-1.42817		92.6077	45.025	0.933176	99.8469	93.1747		45.025	0.932013	100.497	93.6576		45.025	0.00225283	-3.04697	-2.60405		92.6077	45.025	0.944043	110.498	104.315		45.025	0.945504	110.26	104.26		45.025	0.00186871	-2.87894	-2.52062		103.143
	103.343	45.152	0.946774	102.356	96.9082		45.152	0.948475	102.211	96.9488		45.152	0.00193282	-1.75009	-1.44512		92.8077	45.174	0.932725	100.082	93.3488		45.174	0.932362	100.053	93.2795		45.174	0.00222458	-2.90837	-2.47371		92.8077	45.174	0.946119	109.853	103.934		45.174	0.945778	109.818	103.88		45.174	0.0018346	-2.92234	-2.5651		103.343
	103.543	45.215	0.948012	102.147	96.8365		45.215	0.948612	102.1	96.8527		45.215	0.00192143	-1.76121	-1.45554		93.0074	45.264	0.931479	99.826	92.9858		45.264	0.93259	99.7845	93.051		45.264	0.00220597	-2.82107	-2.39163		93.0074	45.264	0.945261	109.91	103.894		45.264	0.945943	109.549	103.638		45.264	0.00181217	-2.9476	-2.59089		103.543
	103.743	45.331	0.950919	101.617	96.6294		45.331	0.948868	101.899	96.6804		45.331	0.00189075	-1.77648	-1.47168		93.2072	45.414	0.934153	99.398	92.853		45.414	0.932964	99.3802	92.713		45.414	0.00215838	-2.66898	-2.25092		93.2072	45.414	0.946374	109.303	103.442		45.414	0.946218	109.091	103.24		45.414	0.00176444	-2.97423	-2.61939		103.743
	103.943	45.421	0.947889	101.961	96.6472		45.421	0.949064	101.74	96.5437		45.421	0.00185791	-1.78889	-1.48496		93.4069	45.473	0.93208	99.3408	92.5936		45.473	0.933111	99.2099	92.5685		45.473	0.00215443	-2.60915	-2.19504		93.4069	45.473	0.94736	109.044	103.304		45.473	0.94633	108.916	103.081		45.473	0.00175315	-2.98803	-2.63365		103.943
	104.143	45.537	0.948108	101.665	96.3891		45.537	0.949317	101.527	96.3634		45.537	0.00182232	-1.80146	-1.50029		93.6069	45.563	0.933231	98.723	92.1314		45.563	0.933353	98.9803	92.378		45.563	0.00212439	-2.51636	-2.10975		93.6069	45.563	0.945757	108.766	102.866		45.563	0.946501	108.638	102.837		45.563	0.00172266	-3.00116	-2.64831		104.143
	104.344	45.63	0.948994	101.354	96.1844		45.63	0.949513	101.353	96.2152		45.63	0.00179405	-1.80844	-1.51091		93.8066	45.649	0.932187	98.815	92.1141		45.649	0.933574	98.7604	92.1954		45.649	0.0020891	-2.4272	-2.02821		93.8066	45.649	0.946377	108.279	102.473		45.649	0.946664	108.368	102.598		45.649	0.0016896	-3.01139	-2.6603		104.344
	104.544	45.75	0.950102	101.098	96.0534		45.75	0.949757	101.124	96.0243		45.75	0.00175019	-1.81257	-1.52173		94.0065	45.743	0.93372	98.5146	91.9851		45.743	0.933825	98.5468	92.0213		45.743	0.00204035	-2.32971	-1.93888		94.0065	45.743	0.945643	108.061	102.188		45.743	0.946845	108.075	102.332		45.743	0.00164762	-3.02313	-2.67386		104.544
	104.744	45.843	0.947966	100.833	95.5863		45.843	0.949949	100.946	95.8775		45.843	0.00171299	-1.81431	-1.52915		94.2065	45.832	0.934206	98.173	91.7138		45.832	0.93406	98.3458	91.8575		45.832	0.00199644	-2.23691	-1.85553		94.2065	45.832	0.947256	107.725	102.043		45.832	0.947015	107.794	102.082		45.832	0.00160902	-3.02574	-2.67948		104.744
	104.944	45.929	0.950796	100.692	95.7372		45.929	0.950123	100.779	95.7431		45.929	0.00167725	-1.81454	-1.53495		94.4065	45.978	0.934102	97.9753	91.519		45.978	0.934447	98.0278	91.5992		45.978	0.00190751	-2.08477	-1.72112		94.4065	45.978	0.948453	107.645	102.096		45.978	0.947298	107.328	101.67		45.978	0.00153662	-3.01895	-2.67958		104.944
	105.144	46.019	0.951002	100.67	95.7378		46.019	0.950299	100.605	95.6027		46.019	0.00163449	-1.81533	-1.5411		94.6064	46.068	0.933583	97.559	91.0794		46.068	0.934681	97.8544	91.4605		46.068	0.0018621	-1.99196	-1.63843		94.6064	46.068	0.947035	107.139	101.464		46.068	0.947472	107.041	101.416		46.068	0.00149764	-3.01813	-2.68254		105.144
	105.344	46.139	0.950525	100.535	95.5612		46.139	0.950536	100.373	95.4161		46.139	0.00157409	-1.81259	-1.54604		94.8062	46.162	0.933996	97.0588	90.6525		46.162	0.934914	97.6756	91.3171		46.162	0.00180862	-1.89493	-1.55494		94.8062	46.162	0.947952	106.636	101.086		46.162	0.947654	106.741	101.15		46.162	0.00145409	-3.00292	-2.67383		105.344
	105.544	46.263	0.951135	100.313	95.4115		46.263	0.950782	100.137	95.2222		46.263	0.00150815	-1.8024	-1.545		95.0059	46.221	0.935537	97.2543	90.985		46.221	0.935057	97.5577	91.2218		46.221	0.00176444	-1.83451	-1.5029		95.0059	46.221	0.94816	106.595	101.069		46.221	0.947769	106.552	100.983		46.221	0.00142114	-2.99366	-2.66863		105.544
	105.744	46.318	0.950844	99.8518	94.9435		46.318	0.950896	100.03	95.1372		46.318	0.00148827	-1.79049	-1.53888		95.2058	46.311	0.935504	97.1078	90.8448		46.311	0.935269	97.4126	91.1069		46.311	0.00169587	-1.74284	-1.42445		95.2058	46.311	0.9479	105.964	100.443		46.311	0.947944	106.266	100.729		46.311	0.00137073	-2.97711	-2.65875		105.744
	105.944	46.412	0.950603	99.7643	94.8363		46.412	0.951091	99.8538	94.989		46.412	0.00143836	-1.77879	-1.53384		95.4058	46.401	0.938335	96.6541	90.6939		46.401	0.935475	97.2618	90.9864		46.401	0.00161171	-1.6519	-1.34754		95.4058	46.401	0.949049	105.827	100.435		46.401	0.948118	105.98	100.473		46.401	0.00131225	-2.95616	-2.64528		105.944
	106.144	46.502	0.952368	99.6281	94.8826		46.502	0.951266	99.6853	94.8455		46.502	0.00138783	-1.76526	-1.52668		95.6055	46.521	0.936304	96.6417	90.486		46.521	0.935736	97.0687	90.8324		46.521	0.0015066	-1.53205	-1.24747		95.6055	46.521	0.948201	105.438	99.976		46.521	0.948339	105.606	100.138		46.521	0.0012392	-2.92217	-2.62235		106.144
	106.345	46.622	0.952058	99.4327	94.6657		46.622	0.951475	99.4602	94.6542		46.622	0.00131902	-1.74336	-1.51339		95.8056	46.64	0.935741	96.593	90.386		46.64	0.935983	96.8833	90.685		46.64	0.00139539	-1.41518	-1.15155		95.8056	46.64	0.946072	105.086	99.4189		46.64	0.948541	105.237	99.807		46.64	0.00116379	-2.88077	-2.59326		106.345
	106.545	46.708	0.954098	99.215	94.6609		46.708	0.951608	99.2982	94.5146		46.708	0.00125786	-1.7261	-1.50227		96.0056	46.79	0.936044	96.333	90.1719		46.79	0.936266	96.6893	90.5314		46.79	0.00123136	-1.27116	-1.0356		96.0056	46.79	0.950309	104.702	99.4996		46.79	0.948795	104.778	99.4024		46.79	0.00105624	-2.81835	-2.54802		106.545
	106.745	46.857	0.950541	99.1982	94.292		46.857	0.951779	99.0184	94.2728		46.857	0.00114638	-1.69028	-1.47781		96.2052	46.91	0.939224	96.1486	90.3051		46.91	0.936476	96.5443	90.4169		46.91	0.00110124	-1.16149	-0.950136		96.2052	46.91	0.94875	104.368	99.0196		46.91	0.948976	104.423	99.0806		46.91	0.000970909	-2.75649	-2.50177		106.745
	106.945	46.977	0.953101	98.7675	94.1354		46.977	0.951915	98.7994	94.0805		46.977	0.00105177	-1.66017	-1.45746		96.405	47.03	0.935991	96.4297	90.2573		47.03	0.936651	96.4058	90.3082		47.03	0.000971729	-1.05105	-0.86354		96.405	47.03	0.950782	104.04	98.9194		47.03	0.949117	104.078	98.7679		47.03	0.000885909	-2.69658	-2.45674		106.945
	107.145	47.037	0.95078	98.5757	93.7238		47.037	0.951989	98.6937	93.9858		47.037	0.00100635	-1.647	-1.44959		96.6047	47.09	0.937158	96.1898	90.1451		47.09	0.936758	96.3478	90.2626		47.09	0.000907624	-0.998823	-0.823821		96.6047	47.09	0.950875	103.837	98.7364		47.09	0.949186	103.911	98.6111		47.09	0.000843888	-2.66196	-2.43023		107.145
	107.345	47.127	0.952846	98.6171	93.9669		47.127	0.95208	98.5383	93.845		47.127	0.000927493	-1.61785	-1.42909		96.8044	47.179	0.936857	96.1294	90.0595		47.179	0.936874	96.2518	90.1881		47.179	0.000796858	-0.922948	-0.766652		96.8044	47.179	0.948944	103.478	98.1945		47.179	0.949292	103.666	98.3916		47.179	0.000771546	-2.60878	-2.38917		107.345
	107.546	47.22	0.952441	98.3837	93.7047		47.22	0.952148	98.3853	93.701		47.22	0.000847109	-1.59134	-1.41244		97.0041	47.295	0.938115	95.7881	89.8602		47.295	0.93704	96.1789	90.129		47.295	0.000641129	-0.827374	-0.695739		97.0041	47.295	0.949894	103.233	98.06		47.295	0.949383	103.358	98.1095		47.295	0.000667926	-2.53592	-2.33233		107.546
	107.746	47.306	0.952533	98.1012	93.4446		47.306	0.952215	98.248	93.5689		47.306	0.000752124	-1.56392	-1.39481		97.2035	47.355	0.939028	95.5819	89.754		47.355	0.937083	96.1318	90.0919		47.355	0.000563033	-0.775946	-0.657178		97.2035	47.355	0.94798	102.965	97.6084		47.355	0.949419	103.2	97.9709		47.355	0.000615292	-2.4989	-2.30354		107.746
	107.946	47.43	0.952528	98.0272	93.3737		47.43	0.952308	98.0582	93.3843		47.43	0.000620903	-1.52345	-1.36988		97.4035	47.419	0.938971	95.8111	89.9639		47.419	0.937132	96.0918	90.0594		47.419	0.000481197	-0.732912	-0.627939		97.4035	47.419	0.949369	102.748	97.5457		47.419	0.949471	103.044	97.8136		47.419	0.000560369	-2.45158	-2.26556		107.946
	108.146	47.546	0.95289	97.6577	93.0571		47.546	0.952391	97.8866	93.2199		47.546	0.000479714	-1.48172	-1.34358		97.6033	47.569	0.937488	95.9639	89.965		47.569	0.937198	96.0165	89.9952		47.569	0.000273153	-0.622069	-0.549712		97.6033	47.569	0.950434	102.582	97.4976		47.569	0.949566	102.664	97.4806		47.569	0.000412024	-2.34553	-2.18125		108.146
	108.346	47.64	0.955993	97.7079	93.4081		47.64	0.952456	97.7479	93.0898		47.64	0.000371446	-1.4472	-1.3224		97.8029	47.655	0.937097	95.7031	89.6832		47.655	0.937208	95.9768	89.9606		47.655	0.00015417	-0.56607	-0.512288		97.8029	47.655	0.950627	102.135	97.0925		47.655	0.949579	102.461	97.2922		47.655	0.000324846	-2.28044	-2.12891		108.346
	108.546	47.73	0.949983	97.534	92.6556		47.73	0.95251	97.6222	92.974		47.73	0.000256452	-1.41197	-1.30043		98.0027	47.748	0.938775	95.7232	89.8625		47.748	0.937242	95.9362	89.9246		47.748	2.41449e-05	-0.51334	-0.479161		98.0027	47.748	0.951659	102.079	97.1441		47.748	0.949595	102.25	97.0904		47.748	0.000226537	-2.20718	-2.0695		108.546
	108.746	47.849	0.950832	97.4949	92.7013		47.849	0.952571	97.459	92.8239		47.849	9.70291e-05	-1.3624	-1.26903		98.2026	47.834	0.936176	95.8644	89.746		47.834	0.937221	95.9125	89.8998		47.834	-9.6713e-05	-0.476865	-0.459723		98.2026	47.834	0.949943	101.808	96.7119		47.834	0.9496	102.066	96.9113		47.834	0.000131191	-2.13637	-2.01138		108.746
	108.946	47.939	0.952578	97.4863	92.8633		47.939	0.952607	97.3405	92.7157		47.939	-2.12057e-05	-1.3212	-1.24244		98.4023	47.928	0.936758	95.9422	89.8747		47.928	0.937224	95.8829	89.8705		47.928	-0.000229037	-0.435318	-0.436983		98.4023	47.928	0.950993	101.762	96.7747		47.928	0.949591	101.869	96.7233		47.928	2.29706e-05	-2.05932	-1.94864		108.946
	109.146	47.995	0.951024	97.2331	92.471		47.995	0.952623	97.2694	92.6537		47.995	-0.00011081	-1.29383	-1.22454		98.6023	48.018	0.93788	96.1066	90.1364		48.018	0.937177	95.8675	89.8502		48.018	-0.000358086	-0.404398	-0.423225		98.6023	48.018	0.949191	101.544	96.3851		48.018	0.949566	101.691	96.5453		48.018	-8.08775e-05	-1.98368	-1.88682		109.146
	109.346	48.085	0.953033	97.0556	92.4972		48.085	0.952637	97.1575	92.5546		48.085	-0.000248418	-1.25142	-1.19627		98.8022	48.164	0.937838	95.5738	89.6327		48.164	0.937046	95.8478	89.8197		48.164	-0.000564205	-0.363906	-0.40974		98.8022	48.164	0.948157	101.407	96.1497		48.164	0.949531	101.407	96.2677		48.164	-0.000265089	-1.8587	-1.78484		109.346
	109.546	48.205	0.951027	97.1163	92.3602		48.205	0.952652	97.0142	92.4254		48.205	-0.000432788	-1.18929	-1.15402		99.0021	48.283	0.93601	95.892	89.7559		48.283	0.936925	95.8371	89.7972		48.283	-0.000725169	-0.36646	-0.430176		99.0021	48.283	0.948557	101.156	95.9527		48.283	0.949495	101.189	96.0441		48.283	-0.000430757	-1.75251	-1.69756		109.546
	109.747	48.295	0.9541	96.8824	92.4355		48.295	0.95264	96.9094	92.3292		48.295	-0.000568281	-1.13824	-1.11882		99.2019	48.377	0.938062	95.8546	89.9175		48.377	0.936806	95.8306	89.7801		48.377	-0.000857463	-0.388741	-0.464083		99.2019	48.377	0.949979	100.945	95.8955		48.377	0.94946	101.013	95.8873		48.377	-0.000559953	-1.66689	-1.6275		109.747
	109.947	48.448	0.953066	96.6733	92.1361		48.448	0.952618	96.7337	92.1696		48.448	-0.000817	-1.05172	-1.05766		99.4017	48.467	0.938361	95.5921	89.6999		48.467	0.936694	95.8251	89.764		48.467	-0.000973894	-0.408795	-0.49545		99.4017	48.467	0.950823	100.587	95.6406		48.467	0.949422	100.863	95.7354		48.467	-0.000698287	-1.58494	-1.56089		109.947
	110.147	48.534	0.953178	96.7431	92.2133		48.534	0.952587	96.6341	92.081		48.534	-0.00095466	-1.00025	-1.02098		99.6016	48.527	0.93722	95.7967	89.7826		48.527	0.936575	95.8218	89.7535		48.527	-0.00105407	-0.426192	-0.519885		99.6016	48.527	0.948186	100.644	95.4292		48.527	0.949395	100.774	95.6413		48.527	-0.000789417	-1.52993	-1.51632		110.147
	110.347	48.624	0.953867	96.357	91.9118		48.624	0.952559	96.5316	91.9862		48.624	-0.00110782	-0.944032	-0.980951		99.8018	48.647	0.937017	95.8668	89.8288		48.647	0.936378	95.8185	89.7325		48.647	-0.00121785	-0.463949	-0.571335		99.8018	48.647	0.951299	100.284	95.3998		48.647	0.949329	100.586	95.4671		48.647	-0.000971479	-1.41955	-1.42704		110.347
	110.547	48.718	0.953956	96.2425	91.8111		48.718	0.952492	96.4277	91.8851		48.718	-0.00127684	-0.880476	-0.9362		100.002	48.766	0.936893	95.752	89.7094		48.766	0.93618	95.811	89.7022		48.766	-0.00136805	-0.526871	-0.644488		100.002	48.766	0.948307	100.274	95.0902		48.766	0.949245	100.422	95.3009		48.766	-0.00117182	-1.30788	-1.33741		110.547
	110.748	48.837	0.954438	96.3493	91.9594		48.837	0.952404	96.2974	91.7595		48.837	-0.00148758	-0.80495	-0.882441		100.201	48.856	0.934612	95.9331	89.6602		48.856	0.936023	95.803	89.678		48.856	-0.00148405	-0.572093	-0.697682		100.201	48.856	0.94921	100.053	94.9711		48.856	0.94916	100.301	95.1838		48.856	-0.00132459	-1.22346	-1.26956		110.748
	110.948	48.923	0.952734	96.243	91.6939		48.923	0.952325	96.2112	91.6696		48.923	-0.00165211	-0.749844	-0.843524		100.401	48.916	0.93794	95.3983	89.4779		48.916	0.935905	95.7951	89.659		48.916	-0.00155265	-0.61427	-0.743539		100.401	48.916	0.948945	100.053	94.9445		48.916	0.9491	100.242	95.1161		48.916	-0.00144457	-1.16592	-1.22381		110.948
	111.148	49.017	0.951521	96.1324	91.472		49.017	0.952247	96.1233	91.5736		49.017	-0.00181183	-0.682963	-0.797398		100.601	49.062	0.934689	95.7096	89.4587		49.062	0.935607	95.7698	89.607		49.062	-0.00175137	-0.718948	-0.856674		100.601	49.062	0.947506	100.012	94.7619		49.062	0.948931	100.084	94.9465		49.062	-0.00168366	-1.02502	-1.11172		111.148
	111.348	49.137	0.95173	96.1818	91.5391		49.137	0.952087	96.0197	91.4551		49.137	-0.00203966	-0.598932	-0.739885		100.801	49.152	0.936176	96.0122	89.8844		49.152	0.935414	95.7403	89.5608		49.152	-0.00186457	-0.799289	-0.939803		100.801	49.152	0.949653	99.7079	94.6878		49.152	0.948803	99.9864	94.8515		49.152	-0.0018586	-0.935186	-1.04147		111.348
	111.548	49.287	0.953963	95.5275	91.1296		49.287	0.951811	95.9141	91.3215		49.287	-0.00234058	-0.485971	-0.663575		101.001	49.216	0.936652	95.8988	89.8238		49.216	0.93529	95.7141	89.5229		49.216	-0.00194831	-0.869829	-1.00996		101.001	49.216	0.946439	99.8032	94.4576		49.216	0.948712	99.9318	94.7824		49.216	-0.00197827	-0.867212	-0.990421		111.548
	111.748	49.347	0.951374	95.6979	91.0445		49.347	0.951691	95.8811	91.2746		49.347	-0.00246279	-0.443441	-0.635265		101.201	49.306	0.935275	95.7404	89.5436		49.306	0.935087	95.6531	89.4464		49.306	-0.00206703	-0.948669	-1.0911		101.201	49.306	0.948548	99.6437	94.5168		49.306	0.948602	99.8544	94.6977		49.306	-0.00216067	-0.774295	-0.918672		111.748
	111.948	49.437	0.950313	95.8723	91.1087		49.437	0.951504	95.8296	91.202		49.437	-0.00264777	-0.372713	-0.587873		101.401	49.425	0.936085	95.8771	89.749		49.425	0.934809	95.5699	89.3428		49.425	-0.00222828	-1.05118	-1.19631		101.401	49.425	0.95094	99.5737	94.6886		49.425	0.948396	99.7511	94.5977		49.425	-0.0023855	-0.648632	-0.822303		111.948
	112.149	49.523	0.952506	95.684	91.1396		49.523	0.951267	95.7902	91.1403		49.523	-0.00282822	-0.305731	-0.54353		101.601	49.545	0.93439	95.9464	89.6514		49.545	0.93453	95.4235	89.1785		49.545	-0.00239668	-1.14739	-1.29548		101.601	49.545	0.950392	99.3224	94.3953		49.545	0.94817	99.6812	94.4999		49.545	-0.00262913	-0.518549	-0.723232		112.149
	112.349	49.616	0.952432	95.5871	91.0402		49.616	0.95099	95.7634	91.0878		49.616	-0.0030378	-0.223935	-0.487626		101.8	49.661	0.933462	95.8416	89.4645		49.661	0.934244	95.2654	89.0032		49.661	-0.0025661	-1.23496	-1.38642		101.8	49.661	0.950492	99.216	94.3041		49.661	0.947927	99.6288	94.421		49.661	-0.00287016	-0.391525	-0.626271		112.349
	112.549	49.733	0.952092	95.5112	90.9354		49.733	0.950622	95.7487	91.0392		49.733	-0.00329103	-0.118525	-0.415368		102	49.721	0.931586	96.3525	89.7606		49.721	0.934087	95.174	88.9032		49.721	-0.00265293	-1.25529	-1.41023		102	49.721	0.948386	99.5369	94.3995		49.721	0.947821	99.6064	94.3804		49.721	-0.00299144	-0.319242	-0.573199		112.549
	112.749	49.822	0.94868	95.6568	90.7477		49.822	0.95033	95.7499	91.0134		49.822	-0.00349296	-0.0296211	-0.352258		102.2	49.845	0.933961	95.949	89.6127		49.845	0.933756	94.9668	88.6788		49.845	-0.00284535	-1.28528	-1.44929		102.2	49.845	0.947944	99.5476	94.3656		49.845	0.947553	99.5649	94.3208		49.845	-0.00325965	-0.170558	-0.462735		112.749
	112.95	49.942	0.950874	95.6872	90.9865		49.942	0.949878	95.7502	90.9779		49.942	-0.0037631	0.0844592	-0.273633		102.4	49.965	0.934313	95.5549	89.2781		49.965	0.933428	94.7554	88.4507		49.965	-0.00304205	-1.31554	-1.48851		102.4	49.965	0.947459	99.5298	94.3004		49.965	0.947241	99.5266	94.2751		49.965	-0.0035278	-0.0271573	-0.355717		112.95
	113.15	50.066	0.950171	95.7376	90.9671		50.066	0.949406	95.7733	90.9565		50.066	-0.00406992	0.223522	-0.171898		102.6	50.055	0.93345	95.5735	89.2131		50.055	0.93318	94.5682	88.2527		50.055	-0.00320619	-1.30799	-1.49074		102.6	50.055	0.948429	99.3521	94.2284		50.055	0.946972	99.5188	94.2438		50.055	-0.00374155	0.0850913	-0.272773		113.15
	113.35	50.152	0.948633	95.9509	91.0221		50.152	0.949049	95.7926	90.9427		50.152	-0.00427931	0.32807	-0.0941341		102.8	50.145	0.932079	95.2586	88.7886		50.145	0.932927	94.3311	88.008		50.145	-0.00335494	-1.27933	-1.4742		102.8	50.145	0.945413	99.1875	93.7732		50.145	0.946681	99.5289	94.2131		50.145	-0.00394275	0.20021	-0.188039		113.35
	113.55	50.212	0.948622	95.872	90.9463		50.212	0.948773	95.814	90.9364		50.212	-0.00442449	0.395861	-0.0447018		102.999	50.231	0.932389	95.0963	88.6667		50.231	0.932684	94.1498	87.8162		50.231	-0.00351442	-1.22534	-1.43486		102.999	50.231	0.945568	99.4161	94.0048		50.231	0.946368	99.5421	94.1924		50.231	-0.00414758	0.313636	-0.104805		113.55
	113.75	50.336	0.9491	95.7074	90.8359		50.336	0.948217	95.8567	90.9238		50.336	-0.00473685	0.552682	0.0725782		103.199	50.321	0.931782	95.2497	88.7519		50.321	0.932426	93.9303	87.5874		50.321	-0.0036825	-1.19122	-1.41377		103.199	50.321	0.947832	99.2819	94.1026		50.321	0.945993	99.5816	94.1771		50.321	-0.00436279	0.430273	-0.0194535		113.75
	113.95	50.452	0.948313	95.8795	90.9238		50.452	0.947683	95.9159	90.9222		50.452	-0.00502841	0.71153	0.192519		103.399	50.414	0.932977	94.5701	88.2317		50.414	0.932157	93.7196	87.366		50.414	-0.00389117	-1.09542	-1.33844		103.399	50.414	0.945656	99.3696	93.9694		50.414	0.945627	99.6083	94.1741		50.414	-0.00460086	0.558275	0.0739569		113.95
	114.15	50.512	0.94779	96.0264	91.0128		50.512	0.947399	95.9504	90.9248		50.512	-0.00518076	0.79508	0.25567		103.599	50.594	0.9317	93.9127	87.4984		50.594	0.931624	93.3037	86.9295		50.594	-0.00423884	-0.78232	-1.08156		103.599	50.594	0.946301	99.3304	93.9964		50.594	0.944782	99.7087	94.1711		50.594	-0.00503771	0.822326	0.267368		114.15
	114.351	50.605	0.94839	95.9021	90.9526		50.605	0.946927	96.0071	90.9326		50.605	-0.00541714	0.925677	0.354513		103.799	50.68	0.933668	93.3264	87.1358		50.68	0.931358	93.119	86.7335		50.68	-0.00441717	-0.586298	-0.919087		103.799	50.68	0.944184	99.5552	93.9984		50.68	0.944343	99.762	94.1907		50.68	-0.00525177	0.955234	0.365331		114.351
	114.551	50.691	0.947951	95.7291	90.7465		50.691	0.946459	96.0709	90.9484		50.691	-0.00563437	1.051	0.449586		103.999	50.77	0.931549	92.3709	86.048		50.77	0.931068	92.9664	86.5648		50.77	-0.00460493	-0.435296	-0.796353		103.999	50.77	0.945711	99.4769	94.0764		50.77	0.943872	99.8405	94.2051		50.77	-0.00547631	1.08888	0.46288		114.551
	114.751	50.875	0.94669	96.2	91.0716		50.875	0.945449	96.2244	90.9949		50.875	-0.00609829	1.32519	0.657832		104.199	50.86	0.932192	91.7763	85.5532		50.86	0.93075	92.7736	86.3601		50.86	-0.0047972	-0.25002	-0.644024		104.199	50.86	0.945328	99.4742	94.0357		50.86	0.943339	99.9407	94.2437		50.86	-0.00570087	1.22749	0.564494		114.751
	114.951	50.905	0.943735	96.1832	90.7714		50.905	0.945255	96.2589	91.0099		50.905	-0.00617187	1.36607	0.688749		104.399	50.954	0.929843	91.5263	85.105		50.954	0.930394	92.6492	86.2145		50.954	-0.00499726	0.0145134	-0.424357		104.399	50.954	0.943256	99.8435	94.178		50.954	0.942786	100.052	94.2769		50.954	-0.00593441	1.38284	0.680075		114.951
	115.151	51.025	0.943092	96.2133	90.738		51.025	0.944497	96.3581	91.0372		51.025	-0.00647064	1.55996	0.836459		104.598	51.014	0.929551	90.8562	84.4554		51.014	0.930206	92.6246	86.1698		51.014	-0.00511658	0.171592	-0.294414		104.598	51.014	0.943616	99.7523	94.1279		51.014	0.942404	100.117	94.3119		51.014	-0.00608537	1.48118	0.75306		115.151
	115.351	51.145	0.94484	96.4716	91.1502		51.145	0.943737	96.5236	91.1189		51.145	-0.00675983	1.76703	0.995176		104.798	51.13	0.930232	90.6501	84.3257		51.13	0.929718	92.5665	86.073		51.13	-0.00536611	0.474755	-0.0436246		104.798	51.13	0.944626	99.8479	94.3189		51.13	0.941656	100.271	94.393		51.13	-0.00637018	1.67225	0.894907		115.351
	115.552	51.261	0.94354	96.4378	90.993		51.261	0.94293	96.7216	91.2311		51.261	-0.00703634	1.96819	1.14979		104.998	51.224	0.92974	90.2313	83.8916		51.224	0.929272	92.6098	86.0727		51.224	-0.00556529	0.747176	0.181897		104.998	51.224	0.941536	100.153	94.2975		51.224	0.941059	100.433	94.4832		51.224	-0.00659872	1.83278	1.01522		115.552
	115.752	51.321	0.942847	96.7067	91.1796		51.321	0.942542	96.804	91.2698		51.321	-0.00718081	2.07014	1.22804		105.198	51.374	0.928329	89.9508	83.5039		51.374	0.928605	92.6421	86.0373		51.374	-0.00588153	1.20601	0.558053		105.198	51.374	0.938278	100.422	94.2241		51.374	0.940051	100.724	94.6279		51.374	-0.00695336	2.10332	1.22193		115.752
	115.952	51.445	0.943644	96.7809	91.3267		51.445	0.941605	97.0432	91.4112		51.445	-0.00747118	2.29911	1.40559		105.399	51.493	0.92941	90.331	83.9546		51.493	0.927901	92.7979	86.1199		51.493	-0.00612756	1.54985	0.840888		105.399	51.493	0.938427	100.467	94.2812		51.493	0.939169	100.97	94.7735		51.493	-0.00721442	2.31342	1.3818		115.952
	116.152	51.535	0.940562	96.9755	91.2114		51.535	0.940932	97.2517	91.5406		51.535	-0.00767155	2.47583	1.54403		105.598	51.553	0.929649	90.4703	84.1057		51.553	0.927497	92.925	86.2027		51.553	-0.00624885	1.72234	0.981797		105.598	51.553	0.940064	100.773	94.7326		51.553	0.93871	101.079	94.8628		51.553	-0.00734691	2.42182	1.46524		116.152
	116.352	51.625	0.940203	97.5015	91.6712		51.625	0.940212	97.4777	91.6828		51.625	-0.00786721	2.6462	1.67699		105.798	51.613	0.928963	90.3792	83.9589		51.613	0.927202	93.1198	86.3425		51.613	-0.0063683	1.89117	1.11923		105.798	51.613	0.936798	101.101	94.7114		51.613	0.938229	101.236	94.9395		51.613	-0.00747505	2.53089	1.54968		116.352
	116.552	51.744	0.940472	97.4622	91.6605		51.744	0.939212	97.792	91.8832		51.744	-0.00810948	2.88619	1.86644		105.998	51.733	0.928032	91.0439	84.4916		51.733	0.926303	93.3908	86.5197		51.733	-0.00660383	2.21688	1.38323		105.998	51.733	0.936223	101.224	94.7687		51.733	0.937226	101.531	95.134		51.733	-0.00772606	2.74985	1.7204		116.552
	116.752	51.86	0.939959	97.9487	92.0677		51.86	0.938159	98.1077	92.0861		51.86	-0.00834269	3.12071	2.05193		106.198	51.853	0.925718	91.387	84.5986		51.853	0.92543	93.7495	86.7709		51.853	-0.00683396	2.52168	1.62852		106.198	51.853	0.938482	101.498	95.254		51.853	0.936171	101.887	95.3286		51.853	-0.00796515	2.96898	1.89297		116.752
	116.952	51.981	0.939602	98.12	92.1938		51.981	0.937074	98.5015	92.3434		51.981	-0.00857127	3.37075	2.25088		106.398	52.003	0.928591	91.6266	85.0837		52.003	0.924338	94.4391	87.2822		52.003	-0.00711395	2.87316	1.90933		106.398	52.003	0.936717	101.626	95.1945		52.003	0.934794	102.351	95.6177		52.003	-0.00824627	3.24097	2.10918		116.952
	117.153	51.981	0.938138	98.3228	92.2404		51.981	0.937074	98.5015	92.3434		51.981	-0.00857127	3.37075	2.25088		106.598	52.063	0.927153	92.6074	85.8612		52.063	0.923841	94.6686	87.4492		52.063	-0.00723508	3.03994	2.04488		106.598	52.063	0.936109	102.06	95.5396		52.063	0.934216	102.565	95.743		52.063	-0.00836793	3.35064	2.19607		117.153
	117.353	52.1	0.93523	98.7102	92.3167		52.1	0.935988	98.9047	92.6092		52.1	-0.00877071	3.61659	2.44612		106.798	52.183	0.926492	93.4205	86.5533		52.183	0.922811	95.2089	87.8471		52.183	-0.00743767	3.2406	2.19932		106.798	52.183	0.935275	102.3	95.6782		52.183	0.933095	102.951	96.0026		52.183	-0.00855498	3.56097	2.3663		117.353
	117.553	52.19	0.935526	99.3739	92.9668		52.19	0.935109	99.2518	92.8426		52.19	-0.00892885	3.80493	2.59621		106.998	52.243	0.924651	94.4739	87.3554		52.243	0.922251	95.4863	88.0511		52.243	-0.00754465	3.38416	2.31437		106.998	52.243	0.931702	102.864	95.8382		52.243	0.932521	103.188	96.1603		52.243	-0.00865315	3.66863	2.45258		117.553
	117.754	52.31	0.933589	99.6451	93.0276		52.31	0.933935	99.7362	93.1703		52.31	-0.00913695	4.05801	2.79798		107.197	52.363	0.923043	95.8726	88.4945		52.363	0.921175	96.0511	88.473		52.363	-0.00773482	3.54466	2.43543		107.197	52.363	0.934504	103.103	96.3498		52.363	0.931362	103.638	96.4824		52.363	-0.00881807	3.86915	2.61601		117.754
	117.954	52.374	0.932516	100.014	93.2642		52.374	0.93328	100.018	93.3627		52.374	-0.00923345	4.19067	2.90439		107.397	52.419	0.92135	96.9582	89.3325		52.419	0.920641	96.322	88.6672		52.419	-0.00785665	3.6626	2.52884		107.397	52.419	0.930182	103.833	96.5839		52.419	0.930829	103.865	96.6249		52.419	-0.00892671	3.96704	2.6949		117.954
	118.154	52.524	0.932277	100.645	93.8287		52.524	0.931762	100.688	93.8214		52.524	-0.00946114	4.50634	3.15668		107.597	52.509	0.920349	98.2587	90.4323		52.509	0.919856	96.7456	88.971		52.509	-0.00802219	3.75949	2.60053		107.597	52.509	0.931221	103.738	96.6029		52.509	0.929942	104.258	96.8955		52.509	-0.00906429	4.10889	2.81089		118.154
	118.355	52.674	0.93135	100.653	93.7429		52.674	0.930163	101.426	94.3374		52.674	-0.0096349	4.80858	3.40093		107.797	52.633	0.920222	99.741	91.7838		52.633	0.918678	97.3323	89.393		52.633	-0.00820451	3.92739	2.72884		107.797	52.633	0.9281	104.418	96.91		52.633	0.92869	104.805	97.2769		52.633	-0.00920276	4.30513	2.97046		118.355
	118.555	52.764	0.930479	101.286	94.2446		52.764	0.929199	101.87	94.6495		52.764	-0.00973631	4.99385	3.5499		107.997	52.723	0.918291	100.558	92.3414		52.723	0.917805	97.7824	89.7206		52.723	-0.00834082	4.03541	2.8105		107.997	52.723	0.927079	105.252	97.5772		52.723	0.927782	105.222	97.5667		52.723	-0.00930203	4.44176	3.08163		118.555
	118.755	52.85	0.92762	102.33	94.923		52.85	0.928265	102.304	94.9573		52.85	-0.009827	5.15997	3.6856		108.197	52.843	0.914753	100.953	92.347		52.843	0.916621	98.2957	90.0728		52.843	-0.00851712	4.17457	2.91418		108.197	52.843	0.924793	105.351	97.4278		52.843	0.92655	105.8	97.9618		52.843	-0.00942333	4.62381	3.22964		118.755
	118.955	52.914	0.926935	102.443	94.9577		52.914	0.927561	102.664	95.2187		52.914	-0.00988566	5.29419	3.79308		108.397	52.963	0.913305	101.321	92.537		52.963	0.915429	98.8114	90.4267		52.963	-0.00868273	4.2847	2.9957		108.397	52.963	0.925984	105.836	98.0024		52.963	0.925313	106.39	98.3888		52.963	-0.00952897	4.78689	3.36247		118.955
	119.155	53.004	0.92674	103.172	95.6134		53.004	0.926561	103.147	95.567		53.004	-0.0099462	5.46086	3.93063		108.597	53.083	0.913705	101.523	92.7618		53.083	0.914219	99.2826	90.7396		53.083	-0.00881706	4.40523	3.0885		108.597	53.083	0.923916	106.435	98.3368		53.083	0.924063	107.016	98.8337		53.083	-0.00960283	4.93434	3.48228		119.155
	119.355	53.094	0.92535	103.933	96.1744		53.094	0.925551	103.663	95.9422		53.094	-0.0100319	5.62191	4.0645		108.796	53.142	0.912035	101.989	93.0172		53.142	0.913658	99.5841	90.9541		53.142	-0.00890306	4.46555	3.13466		108.796	53.142	0.922261	107.311	98.9686		53.142	0.923438	107.338	99.0649		53.142	-0.00965481	5.00649	3.5409		119.355
	119.556	53.214	0.923166	104.219	96.2111		53.214	0.924203	104.366	96.4545		53.214	-0.0100888	5.83667	4.24289		108.996	53.233	0.910261	101.78	92.6467		53.233	0.912757	99.9286	91.1782		53.233	-0.00900332	4.56478	3.21194		108.996	53.233	0.923126	107.51	99.2454		53.233	0.922469	107.834	99.415		53.233	-0.00970606	5.11189	3.62646		119.556
	119.756	53.334	0.92472	104.921	97.0222		53.334	0.922851	105.111	96.999		53.334	-0.0101654	6.06032	4.42791		109.196	53.319	0.909581	101.494	92.3171		53.319	0.911857	100.227	91.367		53.319	-0.00909058	4.64248	3.2702		109.196	53.319	0.920498	108.315	99.7035		53.319	0.921569	108.297	99.7446		53.319	-0.00974719	5.21349	3.70927		119.756
	119.956	53.42	0.920917	105.855	97.4841		53.42	0.921881	105.664	97.4054		53.42	-0.0102094	6.19402	4.54207		109.396	53.473	0.909392	101.211	92.04		53.473	0.910343	100.786	91.7283		53.473	-0.00919002	4.82449	3.41549		109.396	53.473	0.919069	109.041	100.216		53.473	0.91996	109.149	100.361		53.473	-0.00977071	5.36974	3.83634		119.956
	120.156	53.544	0.920937	106.249	97.849		53.544	0.920488	106.469	97.9972		53.544	-0.0102223	6.38431	4.7044		109.596	53.563	0.90913	100.885	91.7177		53.563	0.909466	101.129	91.9511		53.563	-0.00928306	4.91318	3.48525		109.596	53.563	0.920244	109.506	100.772		53.563	0.91904	109.649	100.729		53.563	-0.00981599	5.45856	3.90911		120.156
	120.356	53.664	0.919237	106.9	98.266		53.664	0.91915	107.256	98.5763		53.664	-0.0102177	6.54491	4.84296		109.795	53.622	0.907877	100.466	91.2106		53.622	0.908937	101.344	92.0882		53.622	-0.00931782	5.03167	3.58519		109.795	53.622	0.918616	110.014	101.061		53.622	0.918424	109.988	100.971		53.622	-0.00982315	5.50014	3.94258		120.356
	120.557	53.72	0.918769	107.691	98.943		53.72	0.918524	107.644	98.8613		53.72	-0.0102306	6.62655	4.91273		109.995	53.742	0.906593	100.529	91.1389		53.742	0.907758	101.749	92.339		53.742	-0.00936832	5.24402	3.76296		109.995	53.742	0.916953	110.498	101.322		53.742	0.917197	110.674	101.478		53.742	-0.00982169	5.58546	4.01202		120.557
	120.757	53.84	0.917371	108.02	99.0944		53.84	0.917195	108.457	99.4598		53.84	-0.0102339	6.77445	5.04033		110.195	53.863	0.904952	100.608	91.045		53.863	0.9066	102.285	92.7123		53.863	-0.00939361	5.44085	3.92762		110.195	53.863	0.916364	111.27	101.964		53.863	0.915979	111.376	101.992		53.863	-0.00980047	5.66717	4.07916		120.757
	120.957	53.96	0.915854	109.122	99.9396		53.96	0.915882	109.328	100.105		53.96	-0.0101749	6.90819	5.15581		110.395	53.953	0.905117	100.667	91.1156		53.953	0.905742	102.629	92.9391		53.953	-0.0093869	5.59449	4.05716		110.395	53.953	0.914638	112.166	102.591		53.953	0.915071	111.902	102.378		53.953	-0.00976344	5.72036	4.12306		120.957
	121.158	54.05	0.915463	109.86	100.573		54.05	0.914912	109.985	100.595		54.05	-0.0101558	6.99729	5.23275		110.595	54.013	0.906711	100.699	91.3047		54.013	0.905182	103.01	93.2257		54.013	-0.00938397	5.70104	4.14752		110.595	54.013	0.912518	112.473	102.634		54.013	0.914468	112.259	102.637		54.013	-0.0097418	5.75192	4.1492		121.158
	121.358	54.144	0.912227	110.676	100.961		54.144	0.913897	110.687	101.123		54.144	-0.0101208	7.06029	5.28734		110.795	54.133	0.903396	101.039	91.2779		54.133	0.904067	103.616	93.6578		54.133	-0.00936165	5.90683	4.32316		110.795	54.133	0.912382	113.171	103.255		54.133	0.913265	112.977	103.155		54.133	-0.00968657	5.81275	4.19979		121.358
	121.558	54.23	0.913527	111.294	101.67		54.23	0.912982	111.335	101.609		54.23	-0.0100546	7.1401	5.35593		110.995	54.222	0.904694	101.386	91.7229		54.222	0.903235	104.175	94.0729		54.222	-0.00934347	6.08609	4.47733		110.995	54.222	0.91306	113.408	103.549		54.222	0.912372	113.513	103.542		54.222	-0.00964794	5.84214	4.22422		121.558
	121.758	54.35	0.911673	111.942	102.054		54.35	0.911732	112.259	102.307		54.35	-0.00997378	7.21342	5.41906		111.195	54.343	0.903074	102.32	92.4022		54.343	0.902112	104.858	94.5718		54.343	-0.00929536	6.3331	4.69079		111.195	54.343	0.912864	114.207	104.256		54.343	0.911165	114.247	104.071		54.343	-0.00957732	5.8681	4.24588		121.758
	121.958	54.41	0.909434	112.624	102.424		54.41	0.911134	112.724	102.658		54.41	-0.00992484	7.25989	5.45907		111.395	54.463	0.902884	102.47	92.5182		54.463	0.900995	105.647	95.162		54.463	-0.00921815	6.57366	4.89967		111.395	54.463	0.911432	114.807	104.638		54.463	0.909971	114.978	104.597		54.463	-0.00948173	5.87818	4.25433		121.958
	122.158	54.504	0.908141	113.848	103.39		54.504	0.91017	113.453	103.214		54.504	-0.00983251	7.30937	5.50191		111.595	54.523	0.900781	103.5	93.2305		54.523	0.900416	106.017	95.437		54.523	-0.00915455	6.68866	4.99984		111.595	54.523	0.908016	115.082	104.496		54.523	0.909376	115.344	104.857		54.523	-0.00940865	5.87674	4.25318		122.158
	122.359	54.62	0.907912	114.584	104.032		54.62	0.908992	114.353	103.899		54.62	-0.00972868	7.35514	5.54219		111.795	54.643	0.900494	104.587	94.18		54.643	0.899315	106.918	96.1245		54.643	-0.00905443	6.88342	5.17017		111.795	54.643	0.908141	115.837	105.197		54.643	0.90819	116.075	105.39		54.643	-0.00929427	5.85486	4.23548		122.359
	122.559	54.744	0.908093	115.113	104.533		54.744	0.907746	115.314	104.635		54.744	-0.00960332	7.40335	5.58543		111.995	54.763	0.90095	105.56	95.1045		54.763	0.89819	107.883	96.8652		54.763	-0.0089434	7.07676	5.34017		111.995	54.763	0.907037	116.806	105.947		54.763	0.907015	116.809	105.918		54.763	-0.00917037	5.82721	4.2125		122.559
	122.759	54.83	0.908733	115.76	105.195		54.83	0.906882	115.982	105.147		54.83	-0.00949888	7.40226	5.58674		112.194	54.883	0.898283	107.06	96.1702		54.883	0.897074	108.899	97.6501		54.883	-0.00882145	7.20297	5.45296		112.194	54.883	0.90799	117.083	106.31		54.883	0.905844	117.54	106.445		54.883	-0.0090356	5.77234	4.16761		122.759
	122.959	54.89	0.906056	116.937	105.951		54.89	0.906308	116.445	105.504		54.89	-0.00941649	7.40981	5.59504		112.394	54.939	0.8982	108.548	97.4974		54.939	0.896542	109.389	98.0295		54.939	-0.00877769	7.33976	5.57226		112.394	54.939	0.90495	117.772	106.578		54.939	0.90532	117.88	106.691		54.939	-0.00898604	5.76601	4.1613		122.959
	123.159	55.01	0.903103	117.518	106.13		55.01	0.905142	117.378	106.221		55.01	-0.00925737	7.40126	5.59254		112.594	55.033	0.896523	110.161	98.7616		55.033	0.895668	110.224	98.677		55.033	-0.00866494	7.39869	5.62661		112.594	55.033	0.903967	118.508	107.127		55.033	0.904433	118.45	107.102		55.033	-0.00886154	5.70549	4.1119		123.159
	123.36	55.164	0.903826	118.408	107.021		55.164	0.903693	118.57	107.138		55.164	-0.0090283	7.36254	5.5677		112.794	55.149	0.894571	112.08	100.264		55.149	0.894589	111.268	99.4871		55.149	-0.00852889	7.56929	5.77652		112.794	55.149	0.903214	119.041	107.52		55.149	0.903367	119.149	107.607		55.149	-0.00870955	5.65103	4.06616		123.36
	123.56	55.254	0.903159	118.931	107.414		55.254	0.902858	119.26	107.664		55.254	-0.00889297	7.33078	5.54616		112.994	55.243	0.893212	113.426	101.314		55.243	0.89372	112.124	100.154		55.243	-0.00841696	7.57077	5.78186		112.994	55.243	0.899902	119.845	107.849		55.243	0.902484	119.708	108.013		55.243	-0.00858285	5.56862	3.99937		123.56
	123.76	55.371	0.903085	119.97	108.343		55.371	0.901817	120.145	108.335		55.371	-0.00871059	7.2768	5.50795		113.194	55.363	0.892519	114.632	102.312		55.363	0.892612	113.219	101.006		55.363	-0.00826918	7.53823	5.75954		113.194	55.363	0.900645	120.533	108.557		55.363	0.901417	120.416	108.53		55.363	-0.00841379	5.44972	3.90333		123.76
	123.961	55.4	0.901091	120.607	108.677		55.4	0.90156	120.362	108.499		55.4	-0.00866242	7.25888	5.49478		113.393	55.423	0.889955	115.928	103.17		55.423	0.892064	113.764	101.429		55.423	-0.00819182	7.52378	5.74978		113.393	55.423	0.900299	121.061	108.991		55.423	0.900884	120.766	108.786		55.423	-0.00832513	5.38932	3.8546		123.961
	124.161	55.52	0.899929	121.291	109.153		55.52	0.900497	121.255	109.17		55.52	-0.00847158	7.19093	5.44502		113.594	55.483	0.889257	116.909	103.962		55.483	0.891524	114.275	101.824		55.483	-0.00810493	7.45738	5.69644		113.594	55.483	0.898964	121.771	109.467		55.483	0.900323	121.114	109.033		55.483	-0.00822813	5.31298	3.79333		124.161
	124.361	55.641	0.900109	122.017	109.829		55.641	0.899453	122.145	109.838		55.641	-0.00827158	7.10458	5.3797		113.793	55.633	0.889915	117.303	104.39		55.633	0.890243	115.617	102.865		55.633	-0.00791635	7.3962	5.64992		113.793	55.633	0.900224	122.094	109.912		55.633	0.899037	121.967	109.652		55.633	-0.00800575	5.15258	3.66482		124.361
	124.561	55.704	0.898118	123.249	110.692		55.704	0.898915	122.602	110.181		55.704	-0.00816142	7.03921	5.32904		113.993	55.723	0.887288	118.221	104.896		55.723	0.889439	116.336	103.418		55.723	-0.00777241	7.29083	5.56433		113.993	55.723	0.897553	122.882	110.293		55.723	0.898276	122.475	110.012		55.723	-0.00784815	5.03488	3.571		124.561
	124.762	55.825	0.897936	123.564	110.952		55.825	0.897901	123.487	110.847		55.825	-0.00793873	6.9277	5.24202		114.194	55.843	0.885954	119.115	105.53		55.843	0.888421	117.302	104.161		55.843	-0.00762399	7.14266	5.44319		114.194	55.843	0.896728	123.675	110.903		55.843	0.897327	123.104	110.485		55.843	-0.00766716	4.8781	3.44663		124.762
	124.962	55.945	0.895145	124.532	111.474		55.945	0.896921	124.347	111.493		55.945	-0.00771904	6.79307	5.13567		114.393	55.96	0.884852	119.236	105.506		55.96	0.887431	118.203	104.85		55.96	-0.00745444	6.93084	5.26923		114.393	55.96	0.89547	123.937	110.982		55.96	0.896374	123.705	110.914		55.96	-0.00747188	4.70116	3.30637		124.962
	125.162	56.061	0.895987	125.347	112.309		56.061	0.89602	125.173	112.111		56.061	-0.00749912	6.64887	5.02104		114.593	56.083	0.885175	120.239	106.433		56.083	0.886448	119.077	105.514		56.083	-0.0072637	6.65985	5.04719		114.593	56.083	0.893235	124.548	111.251		56.083	0.895412	124.305	111.342		56.083	-0.00725789	4.49069	3.13951		125.162
	125.362	56.151	0.894602	125.576	112.341		56.151	0.895323	125.812	112.588		56.151	-0.00732957	6.51892	4.91788		114.793	56.143	0.885291	120.785	106.93		56.143	0.886042	119.523	105.853		56.143	-0.00716722	6.52603	4.93749		114.793	56.143	0.894041	125.05	111.8		56.143	0.894965	124.588	111.53		56.143	-0.00715133	4.38844	3.05863		125.362
	125.562	56.271	0.894318	126.548	113.174		56.271	0.894428	126.625	113.196		56.271	-0.00710158	6.35032	4.7837		114.992	56.23	0.883835	120.812	106.778		56.23	0.88538	120.075	106.267		56.23	-0.00702469	6.3251	4.7725		114.992	56.23	0.892986	125.743	112.287		56.23	0.89433	124.983	111.823		56.23	-0.00699524	4.24168	2.94269		125.562
	125.763	56.361	0.892908	127.115	113.502		56.361	0.893755	127.225	113.646		56.361	-0.00693225	6.21257	4.67465		115.192	56.32	0.88329	121.472	107.295		56.32	0.884688	120.588	106.648		56.32	-0.00685883	6.10155	4.58978		115.192	56.32	0.895141	126.071	112.852		56.32	0.893712	125.394	112.109		56.32	-0.00682458	4.07772	2.81304		125.763
	125.962	56.425	0.892846	127.805	114.11		56.425	0.893301	127.636	113.957		56.425	-0.00680867	6.1109	4.59449		115.392	56.44	0.882558	121.977	107.652		56.44	0.883823	121.296	107.173		56.44	-0.00665149	5.79343	4.33895		115.392	56.44	0.893884	126.488	113.066		56.44	0.892896	125.887	112.437		56.44	-0.00660365	3.85018	2.63322		125.962
	126.163	56.541	0.89163	128.841	114.878		56.541	0.892513	128.372	114.515		56.541	-0.006587	5.91995	4.44477		115.592	56.564	0.883003	122.007	107.732		56.564	0.882992	121.942	107.648		56.564	-0.00641937	5.47022	4.07732		115.592	56.564	0.890857	126.531	112.721		56.564	0.892076	126.344	112.761		56.564	-0.00636684	3.60609	2.44052		126.163
	126.363	56.632	0.891359	129.036	115.018		56.632	0.891895	128.935	114.946		56.632	-0.0064113	5.76348	4.32297		115.792	56.62	0.882828	122.78	108.394		56.62	0.882651	122.228	107.858		56.62	-0.0063096	5.3411	3.975		115.792	56.62	0.891571	126.997	113.227		56.62	0.891711	126.545	112.897		56.62	-0.00625786	3.48843	2.34819		126.363
	126.563	56.755	0.890588	129.679	115.49		56.755	0.891065	129.664	115.504		56.755	-0.00617374	5.54008	4.1505		115.992	56.74	0.882377	122.989	108.523		56.74	0.881913	122.764	108.245		56.74	-0.00606983	5.01319	3.71005		115.992	56.74	0.89182	127.379	113.599		56.74	0.891011	126.973	113.155		56.74	-0.0060224	3.24889	2.15882		126.563
	126.764	56.842	0.890052	130.462	116.118		56.842	0.890517	130.179	115.897		56.842	-0.00600705	5.38336	4.02992		116.192	56.834	0.88093	123.384	108.693		56.834	0.881352	123.17	108.538		56.834	-0.00587477	4.77081	3.51642		116.192	56.834	0.889195	127.8	113.639		56.834	0.890482	127.268	113.357		56.834	-0.00583552	3.05424	2.00533		126.764
	126.964	56.966	0.888102	131.232	116.548		56.966	0.889759	130.865	116.416		56.966	-0.00576985	5.13831	3.84272		116.392	56.984	0.880493	123.682	108.901		56.984	0.880525	123.771	108.969		56.984	-0.00555631	4.39827	3.22126		116.392	56.984	0.889206	127.862	113.696		56.984	0.889651	127.677	113.617		56.984	-0.00553559	2.73863	1.75671		126.964
	127.164	57.056	0.889467	131.45	116.921		57.056	0.889277	131.351	116.781		57.056	-0.00559871	4.9561	3.70354		116.592	57.044	0.879208	124.133	109.139		57.044	0.880219	124.016	109.145		57.044	-0.00542806	4.25684	3.11027		116.592	57.044	0.886446	128.748	114.128		57.044	0.889329	127.832	113.726		57.044	-0.00541528	2.61148	1.65674		127.164
	127.364	57.146	0.888371	132.235	117.474		57.146	0.888779	131.793	117.107		57.146	-0.0054283	4.77977	3.56886		116.791	57.165	0.881425	124.612	109.836		57.165	0.879586	124.47	109.47		57.165	-0.00516781	3.9897	2.90306		116.791	57.165	0.889562	128.358	114.182		57.165	0.888688	128.091	113.904		57.165	-0.00517263	2.35574	1.45622		127.364
	127.565	57.266	0.888839	132.428	117.707		57.266	0.888167	132.367	117.53		57.266	-0.00520683	4.53723	3.38344		116.991	57.224	0.879694	124.939	109.908		57.224	0.879319	124.684	109.622		57.224	-0.00504085	3.85941	2.80204		116.991	57.224	0.888201	128.567	114.194		57.224	0.888405	128.252	113.971		57.224	-0.00505467	2.23073	1.35807		127.565
	127.765	57.322	0.888555	132.681	117.894		57.322	0.887895	132.611	117.707		57.322	-0.00510346	4.41835	3.29176		117.191	57.315	0.878591	125.373	110.152		57.315	0.878883	124.995	109.843		57.315	-0.00484526	3.66806	2.65492		117.191	57.315	0.887155	128.899	114.353		57.315	0.887947	128.442	114.091		57.315	-0.00487313	2.03854	1.20747		127.765
	127.965	57.442	0.887631	133.434	118.44		57.442	0.887331	133.136	118.094		57.442	-0.00488228	4.16802	3.09905		117.391	57.435	0.878508	125.462	110.219		57.435	0.878374	125.408	110.137		57.435	-0.00458495	3.42144	2.46554		117.391	57.435	0.886269	129.049	114.372		57.435	0.887383	128.68	114.214		57.435	-0.00463253	1.78404	1.00796		127.965
	128.165	57.562	0.88608	133.624	118.401		57.562	0.886807	133.612	118.447		57.562	-0.00466894	3.91498	2.9014		117.591	57.555	0.876926	126.101	110.582		57.555	0.877854	125.78	110.4		57.555	-0.00433762	3.20434	2.3031		117.591	57.555	0.887822	129.018	114.545		57.555	0.886863	128.87	114.314		57.555	-0.00440035	1.53645	0.815356		128.165
	128.365	57.653	0.885346	134.345	118.942		57.653	0.886434	133.945	118.692		57.653	-0.0045021	3.72229	2.75123		117.791	57.675	0.876684	126.244	110.676		57.675	0.877354	126.144	110.657		57.675	-0.00409284	2.99906	2.15092		117.791	57.675	0.885906	129.346	114.588		57.675	0.886344	129.031	114.397		57.675	-0.00416952	1.29303	0.626595		128.365
	128.566	57.746	0.885051	134.408	118.958		57.746	0.886069	134.273	118.932		57.746	-0.0043326	3.52416	2.59598		117.991	57.761	0.875014	127.045	111.166		57.761	0.877023	126.404	110.841		57.761	-0.00391415	2.84967	2.03885		117.991	57.761	0.885061	129.373	114.503		57.761	0.886006	129.114	114.438		57.761	-0.00400201	1.11568	0.48873		128.566
	128.766	57.837	0.885141	134.489	119.042		57.837	0.885728	134.556	119.137		57.837	-0.00417934	3.33554	2.44638		118.191	57.855	0.876477	126.998	111.311		57.855	0.876693	126.676	111.032		57.855	-0.00372694	2.70001	1.92875		118.191	57.855	0.882674	129.858	114.622		57.855	0.885648	129.199	114.453		57.855	-0.00382361	0.928471	0.344134		128.766
	128.966	57.923	0.883472	135.051	119.314		57.923	0.885423	134.82	119.326		57.923	-0.00403105	3.15669	2.30455		118.391	57.915	0.873816	127.484	111.397		57.915	0.876459	126.823	111.137		57.915	-0.00362859	2.60433	1.85792		118.391	57.915	0.885866	129.747	114.938		57.915	0.885436	129.248	114.475		57.915	-0.00372256	0.807524	0.250662		128.966
	129.167	58.043	0.883409	135.64	119.825		58.043	0.885008	135.178	119.581		58.043	-0.00382842	2.90474	2.10473		118.591	58.036	0.876843	127.685	111.96		58.036	0.876047	127.124	111.348		58.036	-0.00340981	2.42467	1.7271		118.591	58.036	0.886346	129.677	114.939		58.036	0.885044	129.336	114.491		58.036	-0.00350631	0.573136	0.0705169		129.167
	129.368	58.167	0.885194	135.399	119.855		58.167	0.884605	135.498	119.815		58.167	-0.00361747	2.65496	1.90563		118.791	58.156	0.874413	127.615	111.589		58.156	0.875696	127.388	111.534		58.156	-0.00319401	2.25416	1.60363		118.791	58.156	0.884982	129.492	114.598		58.156	0.884666	129.383	114.487		58.156	-0.00329224	0.346928	-0.10277		129.368
	129.568	58.287	0.885148	136.1	120.468		58.287	0.884237	135.781	120.025		58.287	-0.00343178	2.42286	1.7207		118.991	58.246	0.872844	128.123	111.832		58.246	0.875461	127.596	111.68		58.246	-0.00304393	2.13003	1.51395		118.991	58.246	0.884259	129.709	114.697		58.246	0.884387	129.384	114.47		58.246	-0.00313931	0.181677	-0.229059		129.568
	129.768	58.377	0.885566	135.905	120.353		58.377	0.883952	135.962	120.161		58.377	-0.00328507	2.24395	1.5788		119.19	58.332	0.87635	128.328	112.46		58.332	0.875228	127.768	111.802		58.332	-0.00290663	2.01344	1.42963		119.19	58.332	0.883188	129.873	114.702		58.332	0.88414	129.384	114.432		58.332	-0.00299755	0.027733	-0.346521		129.768
	129.968	58.468	0.880973	136.307	120.083		58.468	0.883687	136.149	120.303		58.468	-0.00315166	2.07221	1.44278		119.391	58.396	0.873228	128.62	112.315		58.396	0.87502	127.877	111.88		58.396	-0.00281268	1.92685	1.36689		119.391	58.396	0.88272	129.794	114.572		58.396	0.883968	129.379	114.422		58.396	-0.00289838	-0.0853074	-0.432688		129.968
	130.168	58.558	0.882477	136.528	120.483		58.558	0.883427	136.318	120.431		58.558	-0.00301839	1.91046	1.31499		119.591	58.516	0.873765	128.568	112.338		58.516	0.874738	128.086	112.028		58.516	-0.00263071	1.76487	1.24878		119.591	58.516	0.88416	129.561	114.553		58.516	0.883657	129.345	114.34		58.516	-0.00270908	-0.290175	-0.58866		130.168
	130.368	58.644	0.883721	136.551	120.673		58.644	0.883202	136.459	120.531		58.644	-0.00288546	1.75131	1.18977		119.791	58.637	0.872726	128.904	112.498		58.637	0.874508	128.29	112.173		58.637	-0.0024468	1.59879	1.12738		119.791	58.637	0.880556	129.729	114.234		58.637	0.883377	129.283	114.245		58.637	-0.00251864	-0.493272	-0.74311		130.368
	130.568	58.704	0.883452	136.817	120.871		58.704	0.883063	136.536	120.578		58.704	-0.00280708	1.65468	1.11373		119.991	58.786	0.873167	128.525	112.224		58.786	0.874219	128.496	112.322		58.786	-0.00225206	1.38505	0.962889		119.991	58.786	0.883188	129.506	114.378		58.786	0.883031	129.169	114.097		58.786	-0.00231495	-0.706113	-0.904696		130.568
	130.769	58.858	0.883139	136.89	120.893		58.858	0.882701	136.747	120.714		58.858	-0.00259097	1.38193	0.900146		120.191	58.847	0.873926	128.734	112.504		58.847	0.874138	128.571	112.376		58.847	-0.00215524	1.29825	0.899772		120.191	58.847	0.882242	129.498	114.248		58.847	0.882929	129.11	114.021		58.847	-0.00221595	-0.808091	-0.982202		130.769
	130.969	58.948	0.883244	136.957	120.966		58.948	0.882514	136.851	120.772		58.948	-0.00247023	1.23507	0.785173		120.391	58.937	0.87513	129.081	112.963		58.937	0.87399	128.683	112.458		58.937	-0.00203385	1.15868	0.790977		120.391	58.937	0.882441	129.248	114.053		58.937	0.882772	129.014	113.914		58.937	-0.00209167	-0.93065	-1.07517		130.969
	131.169	59.035	0.881698	136.843	120.655		59.035	0.882336	136.943	120.822		59.035	-0.00236114	1.10184	0.680783		120.59	59.027	0.873571	129.224	112.886		59.027	0.873881	128.77	112.523		59.027	-0.00192173	1.01513	0.679277		120.59	59.027	0.882121	129.512	114.246		59.027	0.882644	128.916	113.806		59.027	-0.00197865	-1.05322	-1.16816		131.169
	131.37	59.159	0.883047	136.981	120.96		59.159	0.882087	137.06	120.884		59.159	-0.00219258	0.908158	0.528782		120.79	59.087	0.87334	129.226	112.858		59.087	0.873806	128.818	112.558		59.087	-0.00183777	0.921688	0.607972		120.79	59.087	0.88455	129.153	114.242		59.087	0.882542	128.825	113.737		59.087	-0.00189399	-1.13951	-1.23371		131.37
	131.57	59.275	0.882406	137.263	121.122		59.275	0.881864	137.142	120.923		59.275	-0.00204916	0.743782	0.399379		120.991	59.207	0.873607	128.849	112.563		59.207	0.873668	128.931	112.641		59.207	-0.00168514	0.707741	0.436297		120.991	59.207	0.883036	128.861	113.789		59.207	0.882385	128.649	113.553		59.207	-0.00174316	-1.28105	-1.34084		131.57
	131.77	59.369	0.880645	137.28	120.895		59.369	0.881687	137.189	120.941		59.369	-0.00193759	0.608879	0.292479		121.191	59.354	0.873952	128.902	112.654		59.354	0.873512	129.063	112.737		59.354	-0.00150676	0.434298	0.21662		121.191	59.354	0.883458	128.336	113.379		59.354	0.882229	128.416	113.309		59.354	-0.0015712	-1.4494	-1.46809		131.77
	131.97	59.459	0.879039	137.731	121.071		59.459	0.881523	137.225	120.948		59.459	-0.0018364	0.494253	0.201976		121.391	59.448	0.873663	129.271	112.94		59.448	0.873419	129.131	112.786		59.448	-0.00138764	0.245492	0.0629748		121.391	59.448	0.87842	128.565	112.934		59.448	0.882124	128.24	113.142		59.448	-0.00145624	-1.54608	-1.54079		131.97
	132.171	59.549	0.882845	137.224	121.147		59.549	0.881365	137.247	120.944		59.549	-0.00173191	0.37388	0.105915		121.592	59.538	0.871416	129.427	112.785		59.538	0.873333	129.188	112.825		59.538	-0.00128026	0.0695103	-0.0794965		121.592	59.538	0.881756	128.256	113.091		59.538	0.88204	128.069	112.98		59.538	-0.00135453	-1.64134	-1.61251		132.171
	132.371	59.64	0.879908	137.193	120.718		59.64	0.881209	137.268	120.937		59.64	-0.00163246	0.261558	0.0166207		121.792	59.624	0.873196	128.942	112.592		59.624	0.873257	129.227	112.849		59.624	-0.00118585	-0.119255	-0.235066		121.792	59.624	0.880366	128.157	112.826		59.624	0.881961	127.898	112.825		59.624	-0.00126717	-1.71549	-1.66746		132.371
	132.571	59.76	0.879898	137.659	121.126		59.76	0.881009	137.272	120.912		59.76	-0.00150582	0.121612	-0.094091		121.992	59.715	0.874758	129.17	112.993		59.715	0.873177	129.27	112.877		59.715	-0.00108263	-0.334939	-0.414109		121.992	59.715	0.88197	127.912	112.815		59.715	0.881887	127.711	112.647		59.715	-0.0011703	-1.77955	-1.7138		132.571
	132.772	59.85	0.881581	137.371	121.104		59.85	0.880874	137.275	120.894		59.85	-0.00141705	0.0255536	-0.168741		122.192	59.839	0.875849	129.113	113.084		59.839	0.87307	129.298	112.888		59.839	-0.000946746	-0.604826	-0.636799		122.192	59.839	0.879909	127.763	112.42		59.839	0.881785	127.446	112.392		59.839	-0.00104258	-1.87854	-1.78628		132.772
	132.972	59.966	0.879714	137.422	120.892		59.966	0.880709	137.249	120.851		59.966	-0.0013008	-0.0979309	-0.264556		122.392	59.959	0.872717	129.252	112.801		59.959	0.87297	129.287	112.866		59.959	-0.00081364	-0.885538	-0.870095		122.392	59.959	0.882414	127.198	112.241		59.959	0.881693	127.18	112.142		59.959	-0.00091489	-1.94951	-1.83588		132.972
	133.172	60.057	0.881253	136.976	120.71		60.057	0.880591	137.213	120.807		60.057	-0.00121446	-0.191999	-0.336779		122.592	60.019	0.871893	129.49	112.901		60.019	0.872921	129.244	112.821		60.019	-0.000759038	-1.03113	-0.991062		122.592	60.019	0.882278	127.045	112.089		60.019	0.88165	127.045	112.015		60.019	-0.000863924	-1.97307	-1.85064		133.172
	133.372	60.121	0.881216	137.009	120.734		60.121	0.880524	137.177	120.769		60.121	-0.00115504	-0.255366	-0.384654		122.792	60.139	0.872578	129.741	113.209		60.139	0.872825	129.179	112.752		60.139	-0.00064289	-1.29734	-1.21226		122.792	60.139	0.88149	126.889	111.852		60.139	0.881571	126.772	111.76		60.139	-0.000751228	-2.03509	-1.89246		133.372
	133.573	60.241	0.880437	137.368	120.944		60.241	0.880391	137.112	120.7		60.241	-0.00104766	-0.378576	-0.478099		122.992	60.259	0.872285	129.716	113.149		60.259	0.872731	128.982	112.567		60.259	-0.000549178	-1.55603	-1.42662		122.992	60.259	0.88459	126.346	111.764		60.259	0.881499	126.496	111.503		60.259	-0.000659374	-2.07682	-1.91708		133.573
	133.773	60.361	0.878913	137.309	120.683		60.361	0.88028	137.037	120.624		60.361	-0.000946903	-0.486051	-0.555669		123.192	60.35	0.873072	129.882	113.396		60.35	0.872663	128.867	112.457		60.35	-0.000478039	-1.7369	-1.5758		123.192	60.35	0.880909	126.281	111.242		60.35	0.881451	126.285	111.31		60.35	-0.000586724	-2.1002	-1.9287		133.773
	133.973	60.448	0.880102	137.122	120.682		60.448	0.880202	136.976	120.561		60.448	-0.000871807	-0.559664	-0.607672		123.392	60.44	0.873973	129.784	113.428		60.44	0.872609	128.73	112.328		60.44	-0.000408212	-1.89827	-1.70799		123.392	60.44	0.88098	126.174	111.156		60.44	0.881406	126.076	111.119		60.44	-0.000513513	-2.11634	-1.93426		133.973
	134.173	60.568	0.879662	136.797	120.335		60.568	0.880105	136.883	120.468		60.568	-0.000774835	-0.651864	-0.671295		123.592	60.5	0.872928	129.617	113.146		60.5	0.872573	128.592	112.201		60.5	-0.000378992	-1.96537	-1.7596		123.592	60.5	0.880815	125.513	110.554		60.5	0.881377	125.937	110.993		60.5	-0.000480403	-2.11131	-1.92434		134.173
	134.374	60.658	0.879316	137.024	120.487		60.658	0.880047	136.809	120.394		60.658	-0.00070757	-0.71833	-0.71707		123.792	60.62	0.869952	130.388	113.431		60.62	0.872515	128.264	111.906		60.62	-0.00030218	-2.14846	-1.90882		123.792	60.62	0.881574	125.767	110.873		60.62	0.881349	125.655	110.743		60.62	-0.000394321	-2.12774	-1.92768		134.374
	134.574	60.752	0.882244	136.325	120.272		60.752	0.879993	136.732	120.316		60.752	-0.000635439	-0.782042	-0.760828		123.992	60.71	0.872729	129.705	113.197		60.71	0.87247	127.933	111.612		60.71	-0.000253951	-2.22371	-1.96582		123.992	60.71	0.883097	125.199	110.563		60.71	0.881332	125.448	110.555		60.71	-0.000336849	-2.12263	-1.91532		134.574
	134.774	60.872	0.87928	136.72	120.215		60.872	0.879946	136.619	120.206		60.872	-0.000545899	-0.858791	-0.814093		124.192	60.831	0.871518	129.416	112.788		60.831	0.872454	127.504	111.233		60.831	-0.000199046	-2.38875	-2.09961		124.192	60.831	0.880729	125.023	110.111		60.831	0.881323	125.172	110.304		60.831	-0.000266829	-2.12707	-1.90903		134.774
	134.975	60.932	0.879021	136.698	120.161		60.932	0.879927	136.558	120.147		60.932	-0.000502618	-0.901235	-0.843685		124.392	60.951	0.871257	129.538	112.86		60.951	0.872452	127.003	110.795		60.951	-0.000152318	-2.45615	-2.14776		124.392	60.951	0.879405	125.085	110		60.951	0.881319	124.898	110.06		60.951	-0.000203	-2.10965	-1.88433		134.975
	135.175	61.019	0.879954	136.393	120.019		61.019	0.879919	136.468	120.061		61.019	-0.000443844	-0.95742	-0.882958		124.592	61.071	0.872077	128.914	112.423		61.071	0.87247	126.521	110.375		61.071	-0.000113348	-2.43549	-2.1202		124.592	61.071	0.881971	124.382	109.701		61.071	0.881316	124.634	109.822		61.071	-0.00014543	-2.07957	-1.84928		135.175
	135.375	61.169	0.879647	136.561	120.125		61.169	0.879908	136.302	119.908		61.169	-0.000332191	-1.03898	-0.941041		124.791	61.162	0.871979	128.561	112.103		61.162	0.87248	126.184	110.079		61.162	-8.25915e-05	-2.41089	-2.09218		124.791	61.162	0.879132	124.567	109.511		61.162	0.881307	124.436	109.649		61.162	-0.000101537	-2.05445	-1.82114		135.375
	135.576	61.263	0.880182	136.208	119.888		61.263	0.879914	136.197	119.814		61.263	-0.000266292	-1.09045	-0.97764		124.991	61.252	0.872597	127.935	111.635		61.252	0.872515	125.802	109.75		61.252	-6.10259e-05	-2.32166	-2.00942		124.991	61.252	0.880393	124.108	109.263		61.252	0.8813	124.243	109.477		61.252	-6.55723e-05	-2.02266	-1.78789		135.576
	135.776	61.353	0.880254	135.923	119.647		61.353	0.879925	136.097	119.725		61.353	-0.000207471	-1.13389	-1.00893		125.191	61.342	0.872565	126.697	110.551		61.342	0.872579	125.428	109.431		61.342	-4.29065e-05	-2.29961	-1.98405		125.191	61.342	0.882069	123.952	109.334		61.342	0.881299	124.054	109.309		61.342	-3.29537e-05	-1.99473	-1.75783		135.776
	135.976	61.444	0.879137	136.125	119.672		61.444	0.87994	135.989	119.635		61.444	-0.00015775	-1.17457	-1.03828		125.391	61.462	0.870289	125.8	109.482		61.462	0.87263	124.989	109.061		61.462	-2.65231e-05	-2.2173	-1.90511		125.391	61.462	0.881862	123.823	109.195		61.462	0.881296	123.807	109.088		61.462	3.88014e-06	-1.95044	-1.7121		135.976
	136.177	61.5	0.878748	136.055	119.558		61.5	0.879951	135.918	119.578		61.5	-0.000122842	-1.19678	-1.05437		125.591	61.522	0.871504	123.543	107.668		61.522	0.872675	124.785	108.888		61.522	-9.76337e-06	-2.10436	-1.80547		125.591	61.522	0.879639	123.728	108.836		61.522	0.881327	123.684	108.985		61.522	2.68561e-05	-1.92235	-1.6849		136.177
	136.377	61.624	0.879737	135.73	119.406		61.624	0.879976	135.76	119.447		61.624	-5.51556e-05	-1.24538	-1.08888		125.791	61.613	0.871133	122.177	106.433		61.613	0.87273	124.46	108.612		61.613	-1.53935e-06	-1.98202	-1.69552		125.791	61.613	0.88311	123.15	108.755		61.613	0.881336	123.504	108.825		61.613	5.01867e-05	-1.88182	-1.64508		136.377
	136.577	61.744	0.878527	135.653	119.174		61.744	0.879999	135.597	119.315		61.744	1.46005e-05	-1.29338	-1.12223		125.991	61.733	0.871986	121.567	106.005		61.733	0.872802	124.171	108.372		61.733	1.7231e-05	-1.79816	-1.5321		125.991	61.733	0.879804	123.255	108.44		61.733	0.881376	123.278	108.628		61.733	8.38972e-05	-1.82465	-1.58987		136.577
	136.778	61.864	0.880276	135.323	119.122		61.864	0.880021	135.428	119.179		61.864	8.14581e-05	-1.33807	-1.15265		126.191	61.853	0.873833	120.678	105.453		61.853	0.872868	123.893	108.14		61.853	4.06822e-05	-1.59641	-1.35451		126.191	61.853	0.882527	122.816	108.389		61.853	0.881433	123.051	108.444		61.853	0.000118076	-1.76381	-1.53212		136.778
	136.977	61.985	0.880895	135.349	119.228		61.985	0.880046	135.255	119.038		61.985	0.000134165	-1.37888	-1.17979		126.391	61.94	0.872273	120.015	104.686		61.94	0.872918	123.674	107.958		61.94	5.36982e-05	-1.45684	-1.23074		126.391	61.94	0.88083	122.963	108.31		61.94	0.881471	122.9	108.311		61.94	0.000139727	-1.71954	-1.48974		136.977
	137.178	62.105	0.879996	135.225	118.997		62.105	0.880078	135.083	118.897		62.105	0.000181055	-1.4189	-1.20615		126.591	62.06	0.872467	119.887	104.598		62.06	0.872977	123.494	107.811		62.06	7.05852e-05	-1.23611	-1.03838		126.591	62.06	0.880352	122.809	108.115		62.06	0.881528	122.691	108.142		62.06	0.000167966	-1.65387	-1.42844		137.178
	137.378	62.162	0.881542	135.021	119.027		62.162	0.880096	135.001	118.832		62.162	0.000213064	-1.43835	-1.21889		126.791	62.15	0.874066	119.152	104.147		62.15	0.87303	123.404	107.74		62.15	8.32256e-05	-1.08199	-0.906728		126.791	62.15	0.881493	122.347	107.848		62.15	0.88157	122.545	108.017		62.15	0.000188275	-1.60079	-1.38033		137.378
	137.579	62.256	0.88054	134.866	118.755		62.256	0.880132	134.863	118.716		62.256	0.000244712	-1.46759	-1.23843		126.991	62.214	0.875253	119.068	104.215		62.214	0.873062	123.415	107.753		62.214	0.00010071	-0.965695	-0.805529		126.991	62.214	0.881794	122.392	107.925		62.214	0.881603	122.443	107.93		62.214	0.000207077	-1.56463	-1.34656		137.579
	137.779	62.316	0.879316	134.741	118.48		62.316	0.880158	134.771	118.637		62.316	0.000265885	-1.4857	-1.25096		127.191	62.304	0.872804	120.086	104.812		62.304	0.873102	123.324	107.681		62.304	0.000115274	-0.848865	-0.706994		127.191	62.304	0.882503	121.975	107.643		62.304	0.881641	122.301	107.808		62.304	0.000227375	-1.50934	-1.29675		137.779
	137.979	62.436	0.880968	134.413	118.414		62.436	0.880221	134.585	118.478		62.436	0.000301405	-1.52263	-1.27681		127.391	62.425	0.873874	120.294	105.121		62.425	0.873134	123.336	107.698		62.425	0.000140859	-0.617898	-0.507989		127.391	62.425	0.88246	121.741	107.432		62.425	0.881701	122.114	107.654		62.425	0.000257609	-1.43771	-1.23053		137.979
	138.18	62.523	0.881873	134.399	118.523		62.523	0.880271	134.447	118.357		62.523	0.000328025	-1.54882	-1.2958		127.591	62.545	0.875846	120.876	105.868		62.545	0.873184	123.44	107.792		62.545	0.000165305	-0.525187	-0.432333		127.591	62.545	0.881101	121.806	107.324		62.545	0.881751	121.936	107.507		62.545	0.000286056	-1.36063	-1.16128		138.18
	138.38	62.643	0.879368	134.423	118.207		62.643	0.880348	134.256	118.192		62.643	0.000367331	-1.58419	-1.32239		127.791	62.665	0.877036	122.007	107.004		62.665	0.873196	123.536	107.88		62.665	0.000190827	-0.531375	-0.442263		127.791	62.665	0.88123	121.696	107.242		62.665	0.881793	121.773	107.364		62.665	0.000312698	-1.28125	-1.08987		138.38
	138.581	62.767	0.879708	134.226	118.08		62.767	0.880432	134.061	118.02		62.767	0.000397799	-1.61958	-1.35038		127.992	62.756	0.87529	123.399	108.01		62.756	0.873197	123.621	107.958		62.756	0.000210332	-0.445128	-0.370671		127.992	62.756	0.882185	121.562	107.24		62.756	0.881826	121.656	107.264		62.756	0.000332996	-1.22262	-1.03676		138.581
	138.781	62.887	0.880723	133.872	117.904		62.887	0.880516	133.869	117.853		62.887	0.000421235	-1.65181	-1.37875		128.192	62.876	0.873021	124.888	109.03		62.876	0.873222	123.803	108.117		62.876	0.00023503	-0.486075	-0.410009		128.192	62.876	0.882892	121.153	106.965		62.876	0.881859	121.515	107.14		62.876	0.000358433	-1.14217	-0.964079		138.781
	138.981	62.978	0.878439	133.765	117.504		62.978	0.880575	133.724	117.726		62.978	0.000441813	-1.67614	-1.40015		128.392	62.936	0.872179	126.702	110.507		62.936	0.873225	123.901	108.2		62.936	0.000244665	-0.443452	-0.375599		128.392	62.936	0.884436	121.503	107.461		62.936	0.881878	121.441	107.084		62.936	0.000370989	-1.10259	-0.92857		138.981
	139.181	63.068	0.881022	133.289	117.43		63.068	0.88063	133.574	117.602		63.068	0.0004587	-1.69902	-1.42209		128.592	63.026	0.871942	126.833	110.591		63.026	0.873234	124.056	108.334		63.026	0.000261334	-0.370361	-0.316974		128.592	63.026	0.881472	121.204	106.838		63.026	0.881908	121.347	106.999		63.026	0.000387668	-1.0427	-0.875363		139.181
	139.381	63.128	0.879662	133.68	117.594		63.128	0.88067	133.473	117.518		63.128	0.000467544	-1.71394	-1.43671		128.792	63.117	0.873863	126.788	110.795		63.117	0.873221	124.22	108.474		63.117	0.000276854	-0.485474	-0.418796		128.792	63.117	0.881729	121.158	106.829		63.117	0.881938	121.257	106.922		63.117	0.00040299	-0.979674	-0.818764		139.381
	139.582	63.249	0.881331	133.113	117.317		63.249	0.880733	133.265	117.347		63.249	0.000490104	-1.74437	-1.46512		128.993	63.203	0.872957	126.92	110.795		63.203	0.873203	124.337	108.572		63.203	0.000290576	-0.621205	-0.537306		128.993	63.203	0.882621	120.947	106.751		63.203	0.881966	121.174	106.846		63.203	0.000415734	-0.919084	-0.76464		139.582
	139.782	63.335	0.8806	133.006	117.125		63.335	0.880776	133.109	117.223		63.335	0.000504765	-1.76477	-1.48509		129.193	63.358	0.872599	126.793	110.64		63.358	0.873154	124.582	108.776		63.358	0.000311583	-0.801365	-0.696839		129.193	63.358	0.88103	121.084	106.678		63.358	0.882007	121.031	106.734		63.358	0.000434154	-0.808571	-0.667636		139.782
	139.983	63.455	0.881855	133.401	117.64		63.455	0.880846	132.888	117.047		63.455	0.00052325	-1.79328	-1.51178		129.393	63.418	0.872744	126.496	110.398		63.418	0.87313	124.694	108.87		63.418	0.000323629	-0.905456	-0.787234		129.393	63.418	0.880339	121.099	106.608		63.418	0.88202	120.989	106.69		63.418	0.000438217	-0.764112	-0.628919		139.983
	140.183	63.55	0.879061	132.799	116.738		63.55	0.880901	132.711	116.908		63.55	0.000538113	-1.81558	-1.53212		129.593	63.568	0.87221	126.991	110.763		63.568	0.873068	124.669	108.839		63.568	0.000343122	-1.19415	-1.03643		129.593	63.568	0.882361	120.599	106.412		63.568	0.882057	120.88	106.603		63.568	0.000445717	-0.64753	-0.528466		140.183
	140.383	63.7	0.881411	132.131	116.462		63.7	0.880986	132.434	116.687		63.7	0.000563209	-1.84756	-1.55941		129.794	63.659	0.872896	126.342	110.284		63.659	0.873038	124.68	108.841		63.659	0.000347221	-1.39285	-1.20528		129.794	63.659	0.881277	120.664	106.338		63.659	0.882079	120.821	106.546		63.659	0.000449505	-0.567931	-0.460765		140.383
	140.584	63.79	0.882867	132.408	116.899		63.79	0.881028	132.27	116.556		63.79	0.000578266	-1.86746	-1.57592		129.994	63.749	0.871912	126.338	110.156		63.749	0.873015	124.557	108.728		63.749	0.000354227	-1.57788	-1.36324		129.994	63.749	0.881745	120.607	106.344		63.749	0.882103	120.774	106.509		63.749	0.000449662	-0.486695	-0.391781		140.584
	140.784	63.877	0.880762	132.093	116.343		63.877	0.881074	132.108	116.426		63.877	0.00059188	-1.88648	-1.59113		130.194	63.869	0.873115	125.602	109.665		63.869	0.872965	124.301	108.499		63.869	0.000362317	-1.82586	-1.5738		130.194	63.869	0.883225	120.436	106.372		63.869	0.882141	120.727	106.462		63.869	0.000446793	-0.368175	-0.291054		140.784
	140.984	63.971	0.88139	131.899	116.254		63.971	0.881119	131.928	116.276		63.971	0.000610279	-1.90638	-1.60652		130.394	63.96	0.871605	125.516	109.4		63.96	0.872944	124.034	108.263		63.96	0.000365259	-2.03002	-1.74758		130.394	63.96	0.883297	120.502	106.439		63.96	0.882182	120.69	106.433		63.96	0.000444164	-0.276536	-0.212639		140.984
	141.185	64.091	0.881499	131.684	116.08		64.091	0.881188	131.691	116.073		64.091	0.000634887	-1.92993	-1.62417		130.594	64.05	0.872587	125.311	109.345		64.05	0.872937	123.675	107.949		64.05	0.000371475	-2.20649	-1.89561		130.594	64.05	0.88146	120.26	106.005		64.05	0.88222	120.653	106.409		64.05	0.000438324	-0.169706	-0.120772		141.185
	141.385	64.151	0.881872	131.621	116.073		64.151	0.881228	131.571	115.969		64.151	0.000644954	-1.94334	-1.63471		130.794	64.11	0.874399	125.02	109.317		64.11	0.872925	123.444	107.748		64.11	0.000377279	-2.32446	-1.99447		130.794	64.11	0.879392	120.71	106.152		64.11	0.882247	120.639	106.39		64.11	0.000432202	-0.0954941	-0.0564661		141.385
	141.585	64.242	0.881305	131.308	115.723		64.242	0.881278	131.387	115.806		64.242	0.00066147	-1.95898	-1.64635		130.994	64.2	0.871957	124.699	108.732		64.2	0.872958	123.066	107.419		64.2	0.000383063	-2.42773	-2.07808		130.994	64.2	0.882834	120.425	106.315		64.2	0.882283	120.615	106.376		64.2	0.000424925	0.0408638	0.0630977		141.585
	141.786	64.332	0.881301	131.207	115.633		64.332	0.881331	131.207	115.646		64.332	0.00068056	-1.9742	-1.65796		131.194	64.321	0.871582	124.318	108.353		64.321	0.873032	122.543	106.967		64.321	0.000391634	-2.58747	-2.20909		131.194	64.321	0.883455	120.366	106.338		64.321	0.882351	120.585	106.367		64.321	0.000416039	0.224371	0.226247		141.786
	141.986	64.482	0.881824	130.983	115.504		64.482	0.881415	130.906	115.376		64.482	0.000715725	-1.99888	-1.67724		131.394	64.441	0.87123	123.485	107.584		64.441	0.873118	121.964	106.471		64.441	0.000403392	-2.70541	-2.30384		131.394	64.441	0.882869	120.578	106.455		64.441	0.882431	120.566	106.377		64.441	0.000407568	0.422146	0.404755		141.986
	142.186	64.603	0.881554	130.933	115.424		64.603	0.881478	130.656	115.155		64.603	0.000746165	-2.01958	-1.69445		131.594	64.501	0.872861	122.752	107.145		64.501	0.87314	121.638	106.196		64.501	0.000408493	-2.75036	-2.33909		131.594	64.501	0.88286	120.4	106.296		64.501	0.882473	120.567	106.377		64.501	0.000401516	0.525601	0.499013		142.186
	142.386	64.693	0.881692	130.41	114.981		64.693	0.881529	130.472	114.992		64.693	0.000767191	-2.03453	-1.70705		131.794	64.652	0.874305	121.956	106.626		64.652	0.873317	120.896	105.567		64.652	0.000423419	-2.85115	-2.4168		131.794	64.652	0.880486	120.651	106.232		64.652	0.882608	120.568	106.398		64.652	0.000392007	0.789217	0.740701		142.386
	142.586	64.784	0.880974	130.037	114.56		64.784	0.881584	130.282	114.829		64.784	0.000786937	-2.04972	-1.72051		131.994	64.772	0.872579	120.276	104.95		64.772	0.87345	120.351	105.112		64.772	0.000438552	-2.83153	-2.39317		131.994	64.772	0.881549	120.625	106.336		64.772	0.882718	120.59	106.42		64.772	0.000388979	1.01863	0.953527		142.586
	142.787	64.844	0.882044	130.3	114.93		64.844	0.881608	130.156	114.726		64.844	0.000799249	-2.05918	-1.72861		132.194	64.863	0.873814	119.018	103.999		64.863	0.873564	119.96	104.786		64.863	0.000451185	-2.78173	-2.34554		132.194	64.863	0.883264	120.568	106.494		64.863	0.882798	120.623	106.447		64.863	0.000389239	1.19529	1.11814		142.787
	142.987	64.93	0.879398	129.953	114.28		64.93	0.881656	129.978	114.575		64.93	0.00082039	-2.07193	-1.73874		132.394	64.953	0.874504	118.048	103.233		64.953	0.873664	119.602	104.488		64.953	0.000465258	-2.7035	-2.27394		132.394	64.953	0.884021	120.601	106.614		64.953	0.882871	120.648	106.49		64.953	0.000391835	1.36959	1.28091		142.987
	143.188	65.055	0.880497	129.798	114.287		65.055	0.881727	129.717	114.354		65.055	0.000848882	-2.0896	-1.75218		132.594	65.073	0.872216	116.991	102.042		65.073	0.873789	119.23	104.181		65.073	0.000489944	-2.53596	-2.12586		132.594	65.073	0.883587	120.179	106.189		65.073	0.882955	120.788	106.558		65.073	0.000398064	1.59629	1.49336		143.188
	143.388	65.175	0.881299	129.611	114.226		65.175	0.881791	129.464	114.144		65.175	0.000878939	-2.10561	-1.76342		132.794	65.103	0.873832	115.974	101.342		65.103	0.87382	119.084	104.058		65.103	0.000491036	-2.49607	-2.09053		132.794	65.103	0.882035	120.506	106.291		65.103	0.882979	120.802	106.569		65.103	0.000401564	1.64971	1.54322		143.388
	143.589	65.295	0.882175	129.105	113.893		65.295	0.881857	129.211	113.933		65.295	0.000907271	-2.11905	-1.76853		132.994	65.22	0.872717	115.978	101.216		65.22	0.873923	118.745	103.776		65.22	0.000516853	-2.34774	-1.95824		132.994	65.22	0.883492	120.624	106.57		65.22	0.883033	120.988	106.709		65.22	0.000412432	1.85241	1.73113		143.589
	143.789	65.356	0.883098	128.618	113.582		65.356	0.881901	129.082	113.828		65.356	0.000920893	-2.12684	-1.77336		133.194	65.34	0.873394	115.489	100.868		65.34	0.874035	118.394	103.485		65.34	0.000537021	-2.14656	-1.78336		133.194	65.34	0.883829	120.683	106.663		65.34	0.883094	121.203	106.906		65.34	0.000430954	2.02526	1.89116		143.789
	143.989	65.506	0.881874	128.999	113.761		65.506	0.882015	128.769	113.573		65.506	0.000953064	-2.14167	-1.77601		133.394	65.435	0.873208	114.839	100.278		65.435	0.87411	118.179	103.307		65.435	0.000558817	-1.99035	-1.64531		133.394	65.435	0.883636	121.011	106.93		65.435	0.883125	121.478	107.118		65.435	0.000445417	2.17846	2.03098		143.989
	144.19	65.597	0.882499	128.812	113.677		65.597	0.882095	128.579	113.422		65.597	0.000971577	-2.15105	-1.77814		133.594	65.525	0.875005	114.707	100.369		65.525	0.874189	118.024	103.181		65.525	0.000575696	-1.83506	-1.51204		133.594	65.525	0.883036	120.471	106.38		65.525	0.883151	121.751	107.356		65.525	0.000463732	2.25729	2.10236		144.19
	144.39	65.657	0.882438	128.294	113.211		65.657	0.88215	128.451	113.318		65.657	0.000984179	-2.15682	-1.77881		133.794	65.645	0.875304	114.696	100.394		65.645	0.874266	117.821	103.015		65.645	0.000600394	-1.62906	-1.3345		133.794	65.645	0.881809	121.117	106.802		65.645	0.88318	122.117	107.766		65.645	0.000487907	2.35287	2.18749		144.39
	144.59	65.777	0.882171	128.4	113.271		65.777	0.882283	128.194	113.112		65.777	0.00100908	-2.16852	-1.77967		133.994	65.766	0.876218	115.12	100.87		65.766	0.874352	117.773	102.982		65.766	0.000617866	-1.45145	-1.18288		133.994	65.766	0.884686	120.763	106.837		65.766	0.883208	122.63	108.151		65.766	0.000523209	2.37653	2.20634		144.59
	144.791	65.898	0.882101	127.809	112.74		65.898	0.882434	127.926	112.888		65.898	0.00103298	-2.17908	-1.78045		134.194	65.856	0.876374	115.596	101.306		65.856	0.874416	117.737	102.957		65.856	0.000633346	-1.31307	-1.06457		134.194	65.856	0.883937	120.749	106.735		65.856	0.883211	122.974	108.486		65.856	0.000544397	2.39112	2.21793		144.791
	144.991	65.988	0.882844	127.544	112.601		65.988	0.882552	127.727	112.722		65.988	0.00105036	-2.18705	-1.78176		134.394	65.946	0.875405	116.13	101.66		65.946	0.87448	117.746	102.971		65.946	0.000643329	-1.15161	-0.926507		134.394	65.946	0.884345	120.534	106.594		65.946	0.883213	123.305	108.83		65.946	0.000577533	2.42242	2.24533		144.991
	145.191	66.078	0.882389	127.819	112.786		66.078	0.882669	127.53	112.557		66.078	0.00106735	-2.19502	-1.78381		134.594	66.037	0.878097	117.463	103.144		66.037	0.874543	117.76	102.989		66.037	0.00065425	-1.02947	-0.823115		134.594	66.037	0.884692	120.605	106.698		66.037	0.883216	123.652	109.175		66.037	0.000606579	2.39404	2.21921		145.191
	145.391	66.169	0.882702	127.427	112.48		66.169	0.8828	127.327	112.388		66.169	0.00108173	-2.20305	-1.78711		134.794	66.127	0.876832	118.707	104.086		66.127	0.874598	117.768	103.002		66.127	0.000663481	-0.925091	-0.735221		134.794	66.127	0.884002	121.629	107.52		66.127	0.883227	124.006	109.511		66.127	0.00063665	2.34128	2.17213		145.391
	145.591	66.199	0.882837	127.326	112.408		66.199	0.88284	127.26	112.333		66.199	0.00108479	-2.2057	-1.78839		134.994	66.214	0.874973	119.421	104.49		66.214	0.874654	117.792	103.031		66.214	0.00067119	-0.878094	-0.696511		134.994	66.214	0.883285	125.378	110.744		66.214	0.883233	124.323	109.833		66.214	0.000672459	2.22626	2.06982		145.591
	145.792	66.32	0.882383	127.146	112.191		66.32	0.883017	126.986	112.11		66.32	0.00110902	-2.21631	-1.79689		135.195	66.338	0.874337	120.422	105.289		66.338	0.874727	117.854	103.093		66.338	0.000679353	-0.789495	-0.622898		135.195	66.338	0.882944	127.002	112.136		66.338	0.883232	124.773	110.275		66.338	0.000708674	2.08554	1.94754		145.792
	145.992	66.44	0.883103	126.482	111.697		66.44	0.883188	126.715	111.893		66.44	0.00113348	-2.22678	-1.80488		135.395	66.459	0.872765	120.581	105.239		66.459	0.874793	117.942	103.177		66.459	0.000686538	-0.738684	-0.581621		135.395	66.459	0.881448	127.888	112.727		66.459	0.883231	125.24	110.674		66.459	0.00075478	1.91025	1.79636		145.992
	146.193	66.53	0.882085	126.187	111.308		66.53	0.883326	126.514	111.734		66.53	0.00114756	-2.23457	-1.81164		135.595	66.549	0.872219	120.378	104.996		66.549	0.874833	117.996	103.229		66.549	0.000687702	-0.692416	-0.544103		135.595	66.549	0.88246	128.242	113.168		66.549	0.883236	125.552	110.997		66.549	0.000780676	1.79305	1.69729		146.193
	146.393	66.681	0.883643	126.158	111.479		66.681	0.883546	126.177	111.47		66.681	0.00117811	-2.24801	-1.82321		135.795	66.636	0.873033	119.924	104.697		66.636	0.874866	118.03	103.261		66.636	0.000686806	-0.721501	-0.570027		135.795	66.636	0.882651	128.469	113.393		66.636	0.883248	125.827	111.232		66.636	0.000805847	1.5999	1.53006		146.393
	146.594	66.771	0.883703	126.145	111.475		66.771	0.883677	125.976	111.312		66.771	0.00119258	-2.25596	-1.83098		135.995	66.726	0.873312	119.769	104.596		66.726	0.874894	118.055	103.285		66.726	0.000687555	-0.723105	-0.573198		135.995	66.726	0.883611	128.118	113.207		66.726	0.883271	126.038	111.485		66.726	0.000835878	1.4371	1.39118		146.594
	146.794	66.862	0.883799	125.771	111.156		66.862	0.883809	125.769	111.149		66.862	0.00121193	-2.26331	-1.83889		136.195	66.85	0.875386	119.276	104.413		66.85	0.874922	118.097	103.321		66.85	0.000687782	-0.780722	-0.624185		136.195	66.85	0.881447	128.66	113.407		66.85	0.883323	126.315	111.769		66.85	0.000875788	1.15848	1.15102		146.794
	146.995	66.978	0.884145	125.459	110.924		66.978	0.883974	125.506	110.946		66.978	0.00123462	-2.27064	-1.84751		136.396	66.941	0.876789	119.153	104.472		66.941	0.874939	118.005	103.242		66.941	0.000688351	-0.845144	-0.680227		136.396	66.941	0.882051	128.249	113.122		66.941	0.883394	126.529	111.918		66.941	0.000904312	0.935331	0.957592		146.995
	147.195	67.073	0.8833	125.316	110.692		67.073	0.884107	125.292	110.782		67.073	0.00125388	-2.27627	-1.85338		136.596	67.061	0.873145	118.866	103.787		67.061	0.874961	117.932	103.178		67.061	0.000693575	-0.95399	-0.774112		136.596	67.061	0.883841	128.082	113.204		67.061	0.883458	126.623	112.101		67.061	0.000940601	0.622183	0.684499		147.195
	147.395	67.193	0.885664	125.036	110.74		67.193	0.884277	125.021	110.572		67.193	0.00127755	-2.28241	-1.85936		136.796	67.155	0.874717	118.346	103.52		67.155	0.87498	117.87	103.124		67.155	0.000700302	-1.05447	-0.860298		136.796	67.155	0.885848	127.789	113.201		67.155	0.883551	126.67	112.144		67.155	0.00096581	0.365939	0.459631		147.395
	147.596	67.253	0.885723	124.964	110.684		67.253	0.884358	124.884	110.463		67.253	0.0012904	-2.28554	-1.86208		136.996	67.242	0.875718	118.185	103.497		67.242	0.875016	117.766	103.035		67.242	0.000703015	-1.15304	-0.943938		136.996	67.242	0.88265	128.017	112.994		67.242	0.883633	126.731	112.133		67.242	0.000988168	0.132097	0.254772		147.596
	147.796	67.344	0.883044	124.776	110.183		67.344	0.884479	124.678	110.299		67.344	0.00131028	-2.28842	-1.86471		137.196	67.332	0.874338	117.626	102.844		67.332	0.875034	117.625	102.915		67.332	0.000704246	-1.26507	-1.03977		137.196	67.332	0.882885	127.19	112.294		67.332	0.883729	126.631	112.068		67.332	0.00101263	-0.12481	0.0266094		147.796
	147.996	67.464	0.885263	124.637	110.337		67.464	0.884634	124.401	110.073		67.464	0.00133588	-2.29078	-1.86675		137.395	67.423	0.875365	117.075	102.483		67.423	0.87507	117.444	102.763		67.423	0.00071044	-1.37069	-1.129		137.395	67.423	0.881483	127.157	112.087		67.423	0.883823	126.532	111.951		67.423	0.00103524	-0.360827	-0.181184		147.996
	148.197	67.585	0.884426	124.043	109.707		67.585	0.884791	124.119	109.837		67.585	0.00136115	-2.29159	-1.86744		137.596	67.513	0.876054	116.972	102.474		67.513	0.875119	117.26	102.609		67.513	0.000718263	-1.4931	-1.23302		137.596	67.513	0.882825	126.661	111.82		67.513	0.883934	126.381	111.797		67.513	0.0010571	-0.623179	-0.415786		148.197
	148.397	67.675	0.88616	123.526	109.464		67.675	0.884904	123.908	109.66		67.675	0.00138106	-2.29041	-1.86637		137.796	67.634	0.875341	116.82	102.257		67.634	0.875202	116.986	102.381		67.634	0.000732365	-1.64248	-1.35893		137.796	67.634	0.884403	126.641	112.002		67.634	0.884134	126.115	111.539		67.634	0.00108459	-0.942639	-0.699564		148.397
	148.598	67.796	0.887112	123.764	109.793		67.796	0.885062	123.628	109.422		67.796	0.00140982	-2.28938	-1.86562		137.996	67.754	0.875482	116.504	101.997		67.754	0.875301	116.683	102.13		67.754	0.00074965	-1.78116	-1.47526		137.996	67.754	0.884104	126.114	111.498		67.754	0.88435	125.8	111.269		67.754	0.00111129	-1.24031	-0.963234		148.598
	148.798	67.852	0.88453	123.608	109.335		67.852	0.88513	123.497	109.311		67.852	0.00142272	-2.29014	-1.86725		138.196	67.905	0.874647	116.199	101.633		67.905	0.875457	116.29	101.806		67.905	0.000776363	-1.92215	-1.59253		138.196	67.905	0.8831	125.61	110.926		67.905	0.884629	125.369	110.911		67.905	0.00114365	-1.55451	-1.23843		148.798
	148.998	67.943	0.885151	123.111	108.972		67.943	0.885243	123.285	109.132		67.943	0.00144658	-2.28824	-1.86539		138.396	67.995	0.874546	115.833	101.301		67.995	0.875556	116.062	101.618		67.995	0.000795332	-2.00366	-1.66012		138.396	67.995	0.885572	125.053	110.743		67.995	0.884808	125.109	110.687		67.995	0.0011559	-1.74073	-1.4012		148.998
	149.199	68.037	0.884508	123.146	108.924		68.037	0.88535	123.063	108.946		68.037	0.00146804	-2.28666	-1.8633		138.596	68.055	0.875162	115.665	101.225		68.055	0.87562	115.908	101.491		68.055	0.000807267	-2.06557	-1.71146		138.596	68.055	0.885253	124.645	110.342		68.055	0.884928	124.93	110.542		68.055	0.00118263	-1.88165	-1.52436		149.199
	149.4	68.157	0.885048	122.636	108.539		68.157	0.885479	122.777	108.706		68.157	0.00149041	-2.28573	-1.86167		138.796	68.146	0.874986	115.655	101.196		68.146	0.875715	115.672	101.296		68.146	0.000828602	-2.13079	-1.76491		138.796	68.146	0.885986	124.322	110.148		68.146	0.885113	124.658	110.315		68.146	0.00118578	-2.0447	-1.66434		149.4
	149.6	68.278	0.884581	122.548	108.403		68.278	0.885602	122.489	108.467		68.278	0.00150994	-2.28565	-1.86118		138.996	68.236	0.876763	115.076	100.894		68.236	0.87581	115.448	101.11		68.236	0.000850225	-2.18515	-1.80911		138.996	68.236	0.885679	123.806	109.653		68.236	0.885299	124.393	110.098		68.236	0.00120963	-2.19217	-1.7896		149.6
	149.801	68.399	0.884962	122.345	108.271		68.399	0.885725	122.207	108.234		68.399	0.0015327	-2.28544	-1.85546		139.196	68.353	0.874688	115.323	100.871		68.353	0.875928	115.163	100.873		68.353	0.000879619	-2.23237	-1.84682		139.196	68.353	0.886864	124.001	109.972		68.353	0.885543	124.06	109.825		68.353	0.00123222	-2.35037	-1.92267		149.801
	150.002	68.519	0.886363	121.913	108.059		68.519	0.885857	121.933	108.004		68.519	0.00155093	-2.2861	-1.85322		139.396	68.447	0.875625	114.876	100.589		68.447	0.876018	114.938	100.686		68.447	0.000903641	-2.27456	-1.88041		139.396	68.447	0.886461	123.431	109.417		68.447	0.885736	123.786	109.612		68.447	0.00124859	-2.49182	-2.04029		150.002
	150.202	68.61	0.8857	121.978	108.036		68.61	0.885955	121.725	107.83		68.61	0.0015646	-2.28665	-1.84985		139.596	68.538	0.877258	114.577	100.514		68.538	0.876104	114.724	100.508		68.538	0.000925633	-2.29665	-1.89728		139.596	68.538	0.884242	123.296	109.024		68.538	0.885919	123.544	109.414		68.538	0.00125908	-2.60445	-2.13365		150.202
	150.402	68.7	0.885491	121.505	107.592		68.7	0.886064	121.522	107.662		68.7	0.00157749	-2.28741	-1.84537		139.796	68.632	0.876774	114.453	100.35		68.632	0.876198	114.506	100.327		68.632	0.000949707	-2.30772	-1.90495		139.796	68.632	0.884211	123.13	108.873		68.632	0.886107	123.291	109.218		68.632	0.00127628	-2.71531	-2.22667		150.402
	150.603	68.79	0.887168	121.106	107.441		68.79	0.886174	121.322	107.499		68.79	0.00158869	-2.28684	-1.84168		139.996	68.753	0.87622	114.343	100.189		68.753	0.87632	114.23	100.1		68.753	0.000981871	-2.31943	-1.91251		139.996	68.753	0.8884	122.331	108.679		68.753	0.886339	122.97	108.981		68.753	0.00130004	-2.85701	-2.34352		150.603
	150.803	68.851	0.885499	120.961	107.111		68.851	0.886267	121.186	107.389		68.851	0.00159601	-2.28746	-1.8379		140.196	68.839	0.878401	113.887	100.038		68.839	0.876408	114.035	99.9397		68.839	0.00100461	-2.32046	-1.91188		140.196	68.839	0.886215	122.661	108.704		68.839	0.886459	122.755	108.814		68.839	0.00131504	-2.95842	-2.42846		150.803
	151.004	68.941	0.887657	120.814	107.241		68.941	0.8864	120.983	107.227		68.941	0.00160616	-2.2867	-1.83258		140.396	68.96	0.875724	113.97	99.8067		68.96	0.876536	113.763	99.7163		68.96	0.00103031	-2.3159	-1.90609		140.396	68.96	0.887001	122.321	108.499		68.96	0.886607	122.464	108.578		68.96	0.00132916	-3.11169	-2.55908		151.004
	151.205	69.062	0.887496	120.711	107.13		69.062	0.886588	120.713	107.011		69.062	0.00161994	-2.28457	-1.8245		140.596	69.05	0.875794	113.398	99.3131		69.05	0.876635	113.561	99.5506		69.05	0.00104966	-2.30942	-1.8993		140.596	69.05	0.887335	121.853	108.124		69.05	0.88671	122.244	108.407		69.05	0.00134069	-3.23896	-2.66958		151.205
	151.405	69.182	0.886076	120.63	106.887		69.182	0.88681	120.443	106.799		69.182	0.00163036	-2.28102	-1.81418		140.796	69.141	0.876197	113.372	99.336		69.141	0.876737	113.357	99.3831		69.141	0.00106773	-2.30136	-1.89125		140.796	69.141	0.886607	121.78	107.971		69.141	0.886815	122.018	108.228		69.141	0.00135161	-3.38494	-2.79825		151.405
	151.606	69.303	0.885148	120.239	106.43		69.303	0.887066	120.173	106.587		69.303	0.00163782	-2.27648	-1.80449		140.996	69.261	0.87657	113.412	99.4137		69.261	0.876875	113.085	99.161		69.261	0.00108714	-2.28938	-1.87964		140.996	69.261	0.888445	121.966	108.36		69.261	0.886924	121.712	107.982		69.261	0.00136699	-3.59769	-2.988		151.606
	151.806	69.363	0.886394	119.918	106.295		69.363	0.887202	120.041	106.482		69.363	0.00164533	-2.27332	-1.80062		141.196	69.352	0.878379	112.897	99.1666		69.352	0.876982	112.88	98.993		69.352	0.00110422	-2.28043	-1.87107		141.196	69.352	0.886671	121.681	107.891		69.352	0.887001	121.479	107.803		69.352	0.00137431	-3.78925	-3.16088		151.806
	152.007	69.454	0.887593	120.021	106.53		69.454	0.887401	119.842	106.326		69.454	0.00165321	-2.2682	-1.79339		141.396	69.442	0.87742	112.521	98.7285		69.442	0.877087	112.678	98.8276		69.442	0.00111749	-2.27253	-1.86352		141.396	69.442	0.889162	121.428	107.97		69.442	0.887073	121.233	107.605		69.442	0.00138279	-4.02375	-3.37435		152.007
	152.208	69.571	0.886138	119.785	106.146		69.571	0.88766	119.591	106.127		69.571	0.00166438	-2.26117	-1.78371		141.596	69.563	0.876715	112.497	98.6274		69.563	0.877232	112.405	98.6037		69.563	0.00113358	-2.26146	-1.85314		141.596	69.563	0.888901	121.289	107.814		69.563	0.887182	120.892	107.304		69.563	0.00139238	-4.32216	-3.64751		152.208
	152.408	69.691	0.88896	119.023	105.806		69.691	0.887922	119.327	105.923		69.691	0.00167866	-2.25268	-1.7747		141.797	69.623	0.877414	112.3	98.5339		69.623	0.877303	112.269	98.4921		69.623	0.00114059	-2.25643	-1.84847		141.797	69.623	0.88648	121.088	107.342		69.623	0.88724	120.668	107.147		69.623	0.00139732	-4.48274	-3.79538		152.408
	152.609	69.816	0.887704	119.253	105.862		69.816	0.88819	119.037	105.707		69.816	0.00168579	-2.24172	-1.76611		141.997	69.713	0.876338	112.08	98.2197		69.713	0.877409	112.066	98.3256		69.713	0.00115052	-2.24913	-1.84167		141.997	69.713	0.887029	121.044	107.37		69.713	0.887312	120.363	106.898		69.713	0.00140352	-4.70455	-4.00009		152.609
	152.809	69.876	0.888683	118.833	105.605		69.876	0.888315	118.895	105.602		69.876	0.00169465	-2.2386	-1.76153		142.197	69.834	0.876672	112.014	98.1998		69.834	0.877551	111.793	98.1016		69.834	0.00116262	-2.24085	-1.83411		142.197	69.834	0.889723	120.783	107.463		69.834	0.887415	119.913	106.526		69.834	0.00141082	-5.05708	-4.32783		152.809
	153.01	69.936	0.888367	118.712	105.46		69.936	0.888437	118.748	105.494		69.936	0.00169494	-2.23275	-1.75747		142.398	69.925	0.878395	111.401	97.8539		69.925	0.87766	111.588	97.9336		69.925	0.00117049	-2.23529	-1.82913		142.398	69.925	0.887855	120.562	107.042		69.925	0.887496	119.505	106.219		69.925	0.00142061	-5.32942	-4.58243		153.01
	153.21	70.057	0.889095	118.467	105.328		70.057	0.88868	118.458	105.28		70.057	0.00170736	-2.22165	-1.74896		142.598	70.045	0.878971	111.411	97.9275		70.045	0.877815	111.318	97.7122		70.045	0.00118133	-2.22905	-1.82356		142.598	70.045	0.886446	120.062	106.429		70.045	0.887603	118.984	105.73		70.045	0.0014207	-5.68532	-4.91575		153.21
	153.41	70.177	0.887957	118.269	105.018		70.177	0.88892	118.172	105.069		70.177	0.00171302	-2.2119	-1.74071		142.798	70.166	0.877475	111.151	97.5319		70.166	0.877963	111.047	97.4912		70.166	0.00119128	-2.22262	-1.81817		142.798	70.166	0.884974	119.81	106.029		70.166	0.887709	118.351	105.193		70.166	0.00142379	-6.05031	-5.26094		153.41
	153.611	70.298	0.888855	117.994	104.879		70.298	0.889153	117.884	104.851		70.298	0.00171132	-2.20234	-1.73275		142.998	70.257	0.876843	110.575	96.9566		70.257	0.878079	110.843	97.3256		70.257	0.00119851	-2.21827	-1.8145		142.998	70.257	0.886347	119.122	105.583		70.257	0.887788	117.819	104.744		70.257	0.00142641	-6.30528	-5.50204		153.611
	153.811	70.389	0.891319	117.694	104.903		70.389	0.889325	117.676	104.687		70.389	0.00171057	-2.19624	-1.72752		143.198	70.347	0.878737	110.669	97.2488		70.347	0.878189	110.642	97.1622		70.347	0.00120552	-2.21407	-1.81094		143.198	70.347	0.885314	118.655	105.047		70.347	0.887868	117.276	104.282		70.347	0.00142744	-6.53986	-5.72415		153.811
	154.012	70.479	0.889128	117.315	104.308		70.479	0.889486	117.475	104.526		70.479	0.00171218	-2.19037	-1.72284		143.398	70.437	0.877548	110.386	96.8692		70.437	0.8783	110.441	96.9992		70.437	0.00121232	-2.20994	-1.80741		143.398	70.437	0.886731	117.966	104.604		70.437	0.88796	116.635	103.736		70.437	0.00142724	-6.75307	-5.92607		154.012
	154.212	70.57	0.891282	117.364	104.605		70.57	0.889659	117.277	104.365		70.57	0.00170098	-2.18433	-1.71859		143.599	70.498	0.878749	110.084	96.7363		70.498	0.878376	110.308	96.8906		70.498	0.00121676	-2.20698	-1.80489		143.599	70.498	0.889622	116.956	104.047		70.498	0.887997	116.113	103.377		70.498	0.00142656	-6.84882	-6.01813		154.212
	154.413	70.66	0.891531	116.639	103.988		70.66	0.889829	117.084	104.208		70.66	0.00169237	-2.17611	-1.7139		143.799	70.649	0.877658	110.081	96.6136		70.649	0.87856	109.972	96.6164		70.649	0.00122689	-2.20044	-1.79899		143.799	70.649	0.888025	116.123	103.12		70.649	0.888184	114.903	102.228		70.649	0.00142147	-7.13737	-6.29002		154.413
	154.614	70.751	0.890153	116.714	103.894		70.751	0.89	116.889	104.049		70.751	0.00167675	-2.16904	-1.71053		143.999	70.769	0.880388	109.397	96.312		70.769	0.878707	109.708	96.4005		70.769	0.00123376	-2.19548	-1.79432		143.999	70.769	0.88852	115.366	102.505		70.769	0.888319	113.754	101.252		70.769	0.00141468	-7.20728	-6.35763		154.614
	154.814	70.871	0.889439	116.835	103.917		70.871	0.890217	116.631	103.838		70.871	0.00166531	-2.16006	-1.70715		144.199	70.86	0.878001	109.364	96.0214		70.86	0.878812	109.508	96.2375		70.86	0.00123697	-2.19153	-1.79051		144.199	70.86	0.889299	115.324	102.558		70.86	0.888448	112.921	100.424		70.86	0.00140435	-7.29591	-6.44084		154.814
	155.015	71.022	0.8909	116.226	103.546		71.022	0.890478	116.313	103.573		71.022	0.00163088	-2.14879	-1.70487		144.399	70.92	0.878567	109.501	96.2043		70.92	0.878883	109.378	96.1303		70.92	0.00124023	-2.18957	-1.78846		144.399	70.92	0.889141	114.261	101.594		70.92	0.888542	112.284	99.9247		70.92	0.00140285	-7.22634	-6.37701		155.015
	155.215	71.143	0.890647	115.92	103.244		71.143	0.890675	116.062	103.365		71.143	0.00160246	-2.13925	-1.70367		144.599	71.037	0.880211	109.038	95.9764		71.037	0.879015	109.124	95.9219		71.037	0.00124423	-2.1847	-1.78359		144.599	71.037	0.887632	113.168	100.452		71.037	0.888744	111.12	98.8425		71.037	0.00139555	-7.22686	-6.37824		155.215
	155.416	71.233	0.889855	116.149	103.356		71.233	0.890816	115.878	103.213		71.233	0.00157931	-2.13071	-1.7023		144.799	71.131	0.878389	109	95.7447		71.131	0.879122	108.921	95.7554		71.131	0.00124402	-2.18123	-1.78002		144.799	71.131	0.888348	111.434	98.9919		71.131	0.888929	110.147	97.9338		71.131	0.00137993	-7.12603	-6.28554		155.416
	155.616	71.294	0.889656	115.911	103.121		71.294	0.890909	115.757	103.109		71.294	0.00156453	-2.12432	-1.70118		144.999	71.252	0.877963	108.876	95.5886		71.252	0.879264	108.66	95.5411		71.252	0.00124297	-2.1771	-1.77578		144.999	71.252	0.887755	109.302	97.0336		71.252	0.889196	108.903	96.8054		71.252	0.00136372	-6.90905	-6.08625		155.616
	155.816	71.414	0.891046	115.553	102.963		71.414	0.89108	115.518	102.916		71.414	0.00153012	-2.11314	-1.70008		145.2	71.342	0.881404	108.371	95.5189		71.342	0.879373	108.467	95.3828		71.342	0.00124043	-2.17361	-1.77242		145.2	71.342	0.890238	107.577	95.7689		71.342	0.889396	108.009	95.9876		71.342	0.00134983	-6.75897	-5.94956		155.816
	156.017	71.505	0.890233	115.575	102.889		71.505	0.891205	115.337	102.771		71.505	0.00150315	-2.1056	-1.69993		145.399	71.463	0.881942	107.862	95.1284		71.463	0.879525	108.209	95.171		71.463	0.00123501	-2.17086	-1.76975		145.399	71.463	0.891122	105.99	94.4498		71.463	0.889684	106.85	94.9323		71.463	0.00133031	-6.29434	-5.52431		156.017
	156.217	71.595	0.891378	114.882	102.403		71.595	0.891328	115.156	102.628		71.595	0.00147717	-2.09675	-1.69873		145.599	71.584	0.87889	108.317	95.1991		71.584	0.879683	107.951	94.9601		71.584	0.00122439	-2.16836	-1.76781		145.599	71.584	0.889473	104.71	93.1365		71.584	0.889976	105.815	93.8927		71.584	0.00129873	-5.74494	-5.02331		156.217
	156.418	71.686	0.892044	114.71	102.326		71.686	0.891445	114.971	102.483		71.686	0.00145104	-2.08787	-1.69734		145.799	71.674	0.879995	107.869	94.9238		71.674	0.879809	107.759	94.8041		71.674	0.00121696	-2.16562	-1.76582		145.799	71.674	0.888719	103.061	91.592		71.674	0.890187	105.014	93.1944		71.674	0.0012816	-5.41502	-4.72497		156.418
	156.618	71.776	0.89084	114.79	102.259		71.776	0.89156	114.787	102.339		71.776	0.00142603	-2.07854	-1.69503		145.999	71.765	0.879474	107.53	94.5702		71.765	0.879938	107.564	94.6466		71.765	0.00121036	-2.16406	-1.76534		145.999	71.765	0.889112	101.351	90.1123		71.765	0.89039	104.244	92.5442		71.765	0.00127077	-4.90802	-4.26428		156.618
	156.818	71.867	0.892265	114.752	102.389		71.867	0.891686	114.6	102.192		71.867	0.00140195	-2.0708	-1.69391		146.199	71.825	0.880159	107.226	94.3762		71.825	0.880024	107.436	94.5428		71.825	0.00120322	-2.16274	-1.76486		146.199	71.825	0.892421	99.9962	89.2387		71.825	0.890513	103.822	92.1505		71.825	0.00125513	-4.60204	-3.98725		156.818
	157.019	71.957	0.892655	114.182	101.925		71.957	0.891817	114.415	102.045		71.957	0.00138269	-2.06286	-1.69162		146.399	71.946	0.878781	107.123	94.1373		71.946	0.880205	107.177	94.3334		71.946	0.00119099	-2.16004	-1.76398		146.399	71.946	0.888969	99.3999	88.3634		71.946	0.890753	103.072	91.4685		71.946	0.00123417	-3.98922	-3.43351		157.019
	157.219	72.044	0.892267	114.343	102.024		72.044	0.891943	114.233	101.901		72.044	0.00136315	-2.05651	-1.69056		146.599	72.036	0.87911	107.121	94.1713		72.036	0.880333	106.981	94.1757		72.036	0.00117704	-2.1584	-1.76412		146.599	72.036	0.891838	98.7508	88.0698		72.036	0.890921	102.724	91.0574		72.036	0.00120372	-3.46801	-2.96185		157.219
	157.42	72.199	0.89367	113.925	101.812		72.199	0.892176	113.909	101.643		72.199	0.00132719	-2.047	-1.68825		146.799	72.127	0.881369	106.948	94.2608		72.127	0.880461	106.785	94.0166		72.127	0.00116284	-2.15672	-1.76485		146.799	72.127	0.890193	98.5403	87.7199		72.127	0.891082	102.355	90.7328		72.127	0.00117388	-2.91441	-2.46082		157.42
	157.62	72.289	0.8917	113.771	101.45		72.289	0.892306	113.719	101.487		72.289	0.00130725	-2.04302	-1.68737		147	72.248	0.879948	106.598	93.8006		72.248	0.880637	106.522	93.8035		72.248	0.00114629	-2.15472	-1.76562		147	72.248	0.893521	98.0999	87.6543		72.248	0.891285	102.101	90.4642		72.248	0.00114214	-2.19835	-1.81262		157.62
	157.821	72.38	0.891404	113.693	101.347		72.38	0.892428	113.532	101.335		72.38	0.00129597	-2.04047	-1.6873		147.2	72.368	0.880569	106.348	93.6465		72.368	0.880801	106.258	93.5899		72.368	0.00113076	-2.15268	-1.76702		147.2	72.368	0.892204	98.8731	88.215		72.368	0.891473	101.722	90.4459		72.368	0.00111205	-1.47359	-1.15589		157.821
	158.021	72.501	0.893827	113.282	101.254		72.501	0.892573	113.28	101.127		72.501	0.00128049	-2.03918	-1.68811		147.4	72.459	0.88005	106.019	93.3016		72.459	0.88092	106.06	93.4283		72.459	0.00111831	-2.15101	-1.76821		147.4	72.459	0.891532	99.3109	88.5388		72.459	0.891588	101.707	90.4758		72.459	0.00108552	-0.940161	-0.672458		158.021
	158.222	72.561	0.892064	113.212	100.992		72.561	0.892637	113.153	101.021		72.561	0.00126974	-2.03983	-1.68874		147.6	72.549	0.881569	105.743	93.2195		72.549	0.88103	105.863	93.2675		72.549	0.00110599	-2.14921	-1.76939		147.6	72.549	0.892456	99.6411	88.9252		72.549	0.891717	101.873	90.525		72.549	0.00105771	-0.436715	-0.21634		158.222
	158.423	72.621	0.893408	113.076	101.023		72.621	0.892708	113.028	100.916		72.621	0.00126442	-2.04053	-1.68972		147.8	72.64	0.878376	105.766	92.9025		72.64	0.881137	105.664	93.1049		72.64	0.0010941	-2.14668	-1.77037		147.8	72.64	0.892901	100.121	89.3983		72.64	0.891817	102.047	90.7788		72.64	0.00102918	-0.00586938	0.171747		158.423
	158.623	72.772	0.8916	112.68	100.466		72.772	0.892832	112.709	100.646		72.772	0.00124402	-2.0434	-1.69331		148	72.73	0.882065	105.425	92.9919		72.73	0.88124	105.469	92.944		72.73	0.00108292	-2.14518	-1.77148		148	72.73	0.89377	101.018	90.287		72.73	0.891877	102.3	90.9907		72.73	0.0010004	0.4902	0.622727		158.623
	158.824	72.889	0.893905	112.261	100.35		72.889	0.892917	112.463	100.436		72.889	0.00123143	-2.04774	-1.69629		148.2	72.851	0.881229	105.469	92.9426		72.851	0.881358	105.208	92.728		72.851	0.00106886	-2.14274	-1.77278		148.2	72.851	0.892608	101.316	90.4356		72.851	0.891954	102.69	91.4906		72.851	0.000961197	1.09994	1.17618		158.824
	159.024	72.984	0.893841	112.187	100.278		72.984	0.892985	112.269	100.268		72.984	0.00122242	-2.05048	-1.69952		148.4	72.972	0.883458	104.769	92.5592		72.972	0.88148	104.949	92.5123		72.972	0.00105645	-2.13867	-1.77307		148.4	72.972	0.893161	102.233	91.3106		72.972	0.892048	103.278	91.9749		72.972	0.000925564	1.48419	1.51782		159.024
	159.224	73.074	0.89317	111.902	99.9473		73.074	0.893055	112.09	100.112		73.074	0.00121199	-2.05359	-1.70245		148.601	73.062	0.88207	104.778	92.4218		73.062	0.881552	104.755	92.3523		73.062	0.00104709	-2.13537	-1.7728		148.601	73.062	0.891184	103.302	92.0608		73.062	0.892055	103.701	92.4512		73.062	0.000892059	1.68337	1.69133		159.224
	159.425	73.195	0.89333	112.104	100.146		73.195	0.89315	111.849	99.902		73.195	0.00119978	-2.05637	-1.70712		148.801	73.153	0.882455	104.256	92.0011		73.153	0.881624	104.561	92.1905		73.153	0.00103782	-2.13243	-1.77261		148.801	73.153	0.893001	103.889	92.7733		73.153	0.892073	104.182	92.9322		73.153	0.000856272	1.91313	1.89399		159.425
	159.626	73.316	0.89404	111.565	99.7438		73.316	0.893263	111.62	99.6991		73.316	0.00118776	-2.06019	-1.71022		149.001	73.244	0.883155	104.504	92.2929		73.244	0.881715	104.368	92.0286		73.244	0.00102962	-2.12933	-1.77217		149.001	73.244	0.891657	105.107	93.7195		73.244	0.892085	104.699	93.4229		73.244	0.000826553	2.0915	2.04872		159.626
	159.826	73.372	0.893086	111.281	99.3835		73.372	0.89332	111.513	99.6049		73.372	0.00118253	-2.06158	-1.71147		149.201	73.334	0.88242	104.316	92.0504		73.334	0.881797	104.177	91.8681		73.334	0.00102266	-2.12636	-1.77193		149.201	73.334	0.893741	105.801	94.5589		73.334	0.892095	105.201	93.8914		73.334	0.000804652	2.30523	2.23603		159.826
	160.027	73.467	0.893831	111.315	99.4967		73.467	0.893419	111.333	99.45		73.467	0.00117335	-2.06268	-1.7139		149.401	73.425	0.882616	103.739	91.562		73.425	0.88189	103.984	91.7059		73.425	0.00101569	-2.1228	-1.77076		149.401	73.425	0.891313	106.639	95.0491		73.425	0.892089	105.674	94.3747		73.425	0.000783585	2.32078	2.23944		160.027
	160.228	73.618	0.891614	110.997	98.9666		73.618	0.893597	111.039	99.2018		73.618	0.00116067	-2.0629	-1.71691		149.601	73.515	0.882811	103.592	91.4526		73.515	0.88198	103.793	91.5452		73.515	0.00100784	-2.11936	-1.76973		149.601	73.515	0.89211	107.118	95.5606		73.515	0.892081	106.1	94.8157		73.515	0.00075723	2.35147	2.25708		160.228
	160.428	73.708	0.894287	111.032	99.2947		73.708	0.893723	110.857	99.0499		73.708	0.00115323	-2.06217	-1.71818		149.802	73.666	0.882362	103.308	91.1548		73.666	0.882109	103.472	91.2752		73.666	0.000992928	-2.11289	-1.76825		149.802	73.666	0.89283	107.445	95.93		73.666	0.892072	106.831	95.4427		73.666	0.000707331	2.41886	2.29813		160.428
	160.628	73.829	0.891331	111.177	99.0957		73.829	0.89387	110.615	98.8457		73.829	0.00114533	-2.06035	-1.71971		150.002	73.757	0.883274	102.929	90.9146		73.757	0.882197	103.278	91.1126		73.757	0.000982845	-2.10901	-1.7667		150.002	73.757	0.891612	108.402	96.6529		73.757	0.892074	107.199	95.7892		73.757	0.000676046	2.29444	2.17286		160.628
	160.829	73.889	0.893691	110.28	98.5561		73.889	0.893939	110.497	98.7448		73.889	0.00114049	-2.05942	-1.71961		150.202	73.908	0.882609	103.07	90.9705		73.908	0.882333	102.96	90.8442		73.908	0.00096941	-2.10362	-1.76369		150.202	73.908	0.891769	109.535	97.6801		73.908	0.892063	107.671	96.3062		73.908	0.00065838	1.93139	1.82849		160.829
	161.03	74.01	0.892853	110.333	98.5114		74.01	0.894099	110.242	98.5389		74.01	0.00113139	-2.0574	-1.72041		150.402	73.968	0.881622	102.968	90.7787		73.968	0.882388	102.835	90.7387		73.968	0.000962866	-2.10126	-1.76264		150.402	73.968	0.892736	109.77	97.9958		73.968	0.892055	107.942	96.4602		73.968	0.000647054	1.80001	1.70291		161.03
	161.23	74.071	0.892948	110.227	98.4268		74.071	0.894175	110.114	98.4364		74.071	0.00113054	-2.05666	-1.72045		150.602	74.029	0.882432	102.824	90.7355		74.029	0.882442	102.707	90.6305		74.029	0.000955009	-2.09783	-1.76172		150.602	74.029	0.890988	110.903	98.8135		74.029	0.89207	108.034	96.6017		74.029	0.000630625	1.69947	1.60104		161.23
	161.431	74.191	0.896155	109.897	98.4843		74.191	0.894325	109.863	98.2371		74.191	0.00112466	-2.05611	-1.72052		150.803	74.149	0.881286	102.608	90.4269		74.149	0.882544	102.457	90.4195		74.149	0.000940855	-2.09391	-1.75951		150.803	74.149	0.889427	110.847	98.5903		74.149	0.892086	108.307	96.7541		74.149	0.000613156	1.34872	1.27491		161.431
	161.632	74.282	0.895313	109.487	98.0254		74.282	0.894436	109.665	98.0852		74.282	0.00112358	-2.05671	-1.72036		151.003	74.27	0.88141	102.325	90.1904		74.27	0.882642	102.207	90.2076		74.27	0.000926593	-2.09035	-1.75753		151.003	74.27	0.890637	110.663	98.5603		74.27	0.892115	108.379	96.9584		74.27	0.000602795	0.986801	0.941305		161.632
	161.832	74.373	0.894464	109.397	97.852		74.373	0.894548	109.465	97.9312		74.373	0.0011226	-2.05867	-1.721		151.203	74.361	0.882063	101.853	89.8403		74.361	0.882718	102.02	90.0487		74.361	0.00091599	-2.08702	-1.75599		151.203	74.361	0.890857	110.138	98.1175		74.361	0.892135	108.418	96.9394		74.361	0.00059918	0.704828	0.678949		161.832
	162.033	74.493	0.894366	108.98	97.4684		74.493	0.894694	109.198	97.7228		74.493	0.00112267	-2.06336	-1.72274		151.403	74.421	0.882268	102.11	90.0883		74.421	0.882756	101.896	89.9441		74.421	0.000912089	-2.08586	-1.75521		151.403	74.421	0.891218	109.842	97.8931		74.421	0.892172	108.421	96.9739		74.421	0.000609277	0.523138	0.514497		162.033
	162.234	74.614	0.89544	108.851	97.4696		74.614	0.894829	108.928	97.5087		74.614	0.00112338	-2.07035	-1.72576		151.603	74.546	0.881215	101.73	89.6462		74.546	0.882852	101.639	89.7264		74.546	0.000895501	-2.08268	-1.75338		151.603	74.546	0.893448	109.339	97.6889		74.546	0.892244	108.444	96.8494		74.546	0.000602593	0.12477	0.150288		162.234
	162.434	74.705	0.895328	108.911	97.5114		74.705	0.894933	108.731	97.348		74.705	0.00112424	-2.0768	-1.72908		151.803	74.663	0.881799	101.508	89.5099		74.663	0.882936	101.399	89.5227		74.663	0.000883878	-2.07998	-1.75154		151.803	74.663	0.892486	108.883	97.1767		74.663	0.892315	108.274	96.7361		74.663	0.000612158	-0.266564	-0.206546		162.434
	162.635	74.795	0.896593	108.48	97.2623		74.795	0.895047	108.543	97.1907		74.795	0.00112333	-2.08371	-1.73315		152.004	74.723	0.882762	101.208	89.3426		74.723	0.882971	101.275	89.4184		74.723	0.000878459	-2.07901	-1.75075		152.004	74.723	0.892282	108.531	96.8404		74.723	0.89234	108.15	96.6167		74.723	0.000619126	-0.453456	-0.375292		162.635
	162.835	74.886	0.895236	108.522	97.1531		74.886	0.895154	108.358	97.0313		74.886	0.00112507	-2.09086	-1.73727		152.204	74.844	0.88189	100.92	89.0007		74.844	0.883056	101.025	89.2077		74.844	0.000868796	-2.07738	-1.74922		152.204	74.844	0.894431	107.79	96.411		74.844	0.892443	107.92	96.3699		74.844	0.000636956	-0.81532	-0.700743		162.835
	163.035	75.007	0.896514	108.115	96.9265		75.007	0.895295	108.113	96.8192		75.007	0.00112216	-2.10001	-1.74417		152.404	74.935	0.884728	100.703	89.0945		74.935	0.883122	100.838	89.0497		74.935	0.000863129	-2.07646	-1.74818		152.404	74.935	0.891817	107.428	95.806		74.935	0.892525	107.71	96.1723		74.935	0.000653595	-1.06541	-0.924319		163.035
	163.236	75.097	0.897271	107.62	96.5646		75.097	0.895413	107.935	96.6596		75.097	0.00111983	-2.10599	-1.74971		152.604	75.055	0.884017	100.404	88.7588		75.055	0.883221	100.589	88.8411		75.055	0.000857377	-2.07551	-1.74657		152.604	75.055	0.893081	107.34	95.863		75.055	0.892643	107.397	95.8851		75.055	0.00067866	-1.40047	-1.2236		163.236
	163.436	75.184	0.894946	107.85	96.5201		75.184	0.895527	107.763	96.5066		75.184	0.00111853	-2.11082	-1.75533		152.804	75.176	0.884358	100.329	88.7271		75.176	0.883327	100.338	88.6302		75.176	0.000854809	-2.07488	-1.74563		152.804	75.176	0.894135	106.828	95.5183		75.176	0.892773	107.054	95.575		75.176	0.000705136	-1.6413	-1.43465		163.436
	163.637	75.245	0.894093	107.695	96.2897		75.245	0.895606	107.643	96.3997		75.245	0.00111581	-2.11366	-1.7595		153.004	75.297	0.883216	100.298	88.5844		75.297	0.883444	100.085	88.4193		75.297	0.000853655	-2.07418	-1.7447		153.004	75.297	0.891063	106.561	94.9525		75.297	0.89291	106.696	95.2453		75.297	0.000734085	-1.83868	-1.60587		163.637
	163.838	75.4	0.895129	107.189	95.9476		75.4	0.895792	107.336	96.1257		75.4	0.00110498	-2.11785	-1.76887		153.205	75.391	0.885832	99.7687	88.3783		75.391	0.883541	99.8883	88.2555		75.391	0.000854091	-2.07365	-1.74383		153.205	75.391	0.891878	106.298	94.8051		75.391	0.893023	106.414	94.9928		75.391	0.00075994	-1.98661	-1.73377		163.838
	164.039	75.49	0.895749	107.351	96.1596		75.49	0.895899	107.154	95.9642		75.49	0.00109814	-2.11976	-1.77454		153.405	75.452	0.8825	99.8318	88.1015		75.452	0.883601	99.7594	88.1495		75.452	0.000855468	-2.07353	-1.7432		153.405	75.452	0.893492	105.75	94.4871		75.452	0.893091	106.222	94.8415		75.452	0.000772395	-2.09732	-1.82965		164.039
	164.239	75.581	0.896655	107.026	95.9657		75.581	0.89599	106.968	95.8052		75.581	0.00108216	-2.12084	-1.77989		153.605	75.569	0.884368	99.673	88.1477		75.569	0.883732	99.5144	87.9459		75.569	0.000859012	-2.07247	-1.74221		153.605	75.569	0.892817	105.757	94.4214		75.569	0.893223	105.876	94.5446		75.569	0.000804615	-2.21479	-1.92779		164.239
	164.44	75.702	0.895104	106.535	95.3602		75.702	0.896116	106.718	95.5981		75.702	0.00106299	-2.12318	-1.78708		153.805	75.66	0.88309	99.4439	87.8179		75.66	0.883834	99.3239	87.7874		75.66	0.000862875	-2.07162	-1.74138		153.805	75.66	0.894105	105.45	94.2831		75.66	0.893325	105.623	94.3227		75.66	0.000825814	-2.30115	-1.99926		164.44
	164.64	75.792	0.893182	106.639	95.248		75.792	0.896199	106.526	95.4452		75.792	0.00105002	-2.12427	-1.79223		154.005	75.72	0.885056	98.9961	87.6171		75.72	0.883906	99.1982	87.6837		75.72	0.000865573	-2.0713	-1.74095		154.005	75.72	0.894671	105.111	94.0395		75.72	0.893384	105.455	94.1738		75.72	0.000835112	-2.36672	-2.0534		164.64
	164.841	75.913	0.896813	106.301	95.3317		75.913	0.896309	106.269	95.2369		75.913	0.00102981	-2.1275	-1.79952		154.206	75.841	0.884713	98.9945	87.5817		75.841	0.884044	98.9456	87.4729		75.841	0.000872398	-2.06964	-1.73987		154.206	75.841	0.893252	105.007	93.7973		75.841	0.893505	105.131	93.9034		75.841	0.000864108	-2.4349	-2.10608		164.841
	165.041	75.973	0.895042	106.252	95.1004		75.973	0.896358	106.139	95.1323		75.973	0.00101821	-2.13269	-1.80486		154.406	75.962	0.884624	98.6874	87.3013		75.962	0.884158	98.6939	87.2629		75.962	0.000879943	-2.06785	-1.73899		154.406	75.962	0.895221	104.632	93.6687		75.962	0.893623	104.804	93.6445		75.962	0.000889557	-2.48425	-2.141		165.041
	165.242	76.094	0.896542	106.136	95.1551		76.094	0.896459	105.873	94.9167		76.094	0.000993938	-2.14093	-1.81455		154.607	76.052	0.883969	98.1636	86.7736		76.052	0.884245	98.5074	87.1063		76.052	0.000885339	-2.06584	-1.73801		154.607	76.052	0.891254	104.662	93.2802		76.052	0.893712	104.579	93.4475		76.052	0.000903085	-2.49283	-2.14299		165.242
	165.443	76.215	0.896343	105.581	94.6367		76.215	0.896568	105.603	94.6936		76.215	0.000969752	-2.15538	-1.82861		154.807	76.113	0.883366	98.3395	86.8698		76.113	0.884304	98.3811	86.9992		76.113	0.000888546	-2.06362	-1.7365		154.807	76.113	0.894063	104.115	93.0853		76.113	0.89377	104.426	93.3157		76.113	0.000907353	-2.48043	-2.1306		165.443
	165.643	76.276	0.898456	105.285	94.5942		76.276	0.896627	105.466	94.5803		76.276	0.000957836	-2.16241	-1.83492		155.007	76.234	0.884168	98.3415	86.9504		76.234	0.884407	98.1311	86.7875		76.234	0.000895146	-2.06023	-1.73466		155.007	76.234	0.892929	104.25	93.0877		76.234	0.893898	104.128	93.071		76.234	0.000918396	-2.4735	-2.11828		165.643
	165.844	76.397	0.900614	105.193	94.7387		76.397	0.896758	105.196	94.3584		76.397	0.000935638	-2.18237	-1.85308		155.208	76.355	0.883065	97.9245	86.4736		76.355	0.884502	97.8816	86.5751		76.355	0.000901436	-2.05635	-1.73246		155.208	76.355	0.8959	103.552	92.7725		76.355	0.894017	103.842	92.8267		76.355	0.000931179	-2.45365	-2.09571		165.844
	166.044	76.487	0.89624	105.024	94.1267		76.487	0.896864	104.997	94.1933		76.487	0.000920675	-2.20199	-1.872		155.408	76.475	0.88432	97.8419	86.5236		76.475	0.884591	97.6346	86.3646		76.475	0.000906361	-2.0523	-1.73032		155.408	76.475	0.892136	103.919	92.7095		76.475	0.894131	103.56	92.5912		76.475	0.000936126	-2.42452	-2.06553		166.044
	166.245	76.578	0.897788	104.599	93.908		76.578	0.896981	104.797	94.0258		76.578	0.000907794	-2.22412	-1.89372		155.608	76.566	0.885844	97.398	86.2795		76.566	0.884654	97.448	86.2057		76.566	0.000909387	-2.04864	-1.72764		155.608	76.566	0.894474	103.341	92.4357		76.566	0.894217	103.351	92.4145		76.566	0.000939502	-2.40018	-2.04295		166.245
	166.445	76.699	0.896166	104.732	93.8574		76.699	0.897148	104.531	93.7999		76.699	0.000894073	-2.25221	-1.92003		155.808	76.687	0.883602	97.0006	85.7099		76.687	0.884738	97.1998	85.9942		76.687	0.000912056	-2.0439	-1.72432		155.808	76.687	0.893986	103.036	92.1129		76.687	0.894332	103.076	92.1808		76.687	0.000942846	-2.36565	-2.01096		166.445
	166.646	76.823	0.897808	103.998	93.3705		76.823	0.897302	104.264	93.5659		76.823	0.00088226	-2.28383	-1.95057		156.008	76.748	0.884971	97.2026	86.0215		76.748	0.884785	97.0742	85.887		76.748	0.000912692	-2.04152	-1.72273		156.008	76.748	0.895934	102.904	92.1955		76.748	0.89439	102.939	92.064		76.748	0.000943501	-2.34648	-1.9934		166.646
	166.846	76.944	0.897303	103.877	93.2093		76.944	0.897431	104.004	93.3358		76.944	0.000882591	-2.32301	-1.9908		156.208	76.838	0.883511	96.9778	85.6809		76.838	0.884848	96.8907	85.7314		76.838	0.000913414	-2.03785	-1.71977		156.208	76.838	0.894453	102.886	92.0265		76.838	0.894476	102.74	91.8927		76.838	0.000941505	-2.32194	-1.9718		166.846
	167.047	77.005	0.895528	103.945	93.0858		77.005	0.897509	103.874	93.2207		77.005	0.000876557	-2.34011	-2.00817		156.408	76.959	0.886833	96.5245	85.6011		76.959	0.884939	96.6433	85.5215		76.959	0.000912618	-2.03292	-1.71553		156.408	76.959	0.89482	102.524	91.7402		76.959	0.894589	102.471	91.6659		76.959	0.000938607	-2.29142	-1.94546		167.047
	167.247	77.122	0.897633	103.695	93.0805		77.122	0.897613	103.623	93.0003		77.122	0.000883767	-2.38059	-2.05002		156.609	77.053	0.886538	96.281	85.3568		77.053	0.885013	96.4523	85.3599		77.053	0.000911555	-2.02912	-1.71201		156.609	77.053	0.893645	101.99	91.143		77.053	0.894676	102.266	91.49		77.053	0.000934285	-2.27072	-1.92801		167.247
	167.447	77.182	0.898849	103.585	93.1076		77.182	0.897651	103.492	92.8872		77.182	0.000879847	-2.40344	-2.07347		156.809	77.144	0.885313	96.1078	85.0855		77.144	0.885086	96.268	85.2043		77.144	0.000909341	-2.02549	-1.70838		156.809	77.144	0.893922	101.919	91.1075		77.144	0.89476	102.067	91.321		77.144	0.000930547	-2.25485	-1.91504		167.447
	167.648	77.303	0.895919	103.326	92.5718		77.303	0.897728	103.223	92.6584		77.303	0.000889245	-2.45302	-2.12368		157.009	77.231	0.884091	95.9855	84.8599		77.231	0.885159	96.0924	85.0561		77.231	0.00090679	-2.02202	-1.70494		157.009	77.231	0.895171	101.849	91.1723		77.231	0.894841	101.877	91.1607		77.231	0.00092587	-2.23988	-1.90292		167.648
	167.848	77.394	0.897724	103.043	92.5042		77.394	0.897767	103.019	92.487		77.394	0.000896006	-2.49809	-2.16701		157.209	77.352	0.884793	95.9633	84.9077		77.352	0.885266	95.8482	84.8504		77.352	0.000901866	-2.01719	-1.70002		157.209	77.352	0.896496	101.458	90.9569		77.352	0.894952	101.613	90.9371		77.352	0.000918796	-2.22208	-1.88893		167.848
	168.049	77.488	0.897816	103.019	92.4921		77.488	0.897794	102.8	92.3017		77.488	0.000903224	-2.53761	-2.20681		157.409	77.503	0.885029	95.7116	84.7075		77.503	0.885413	95.5454	84.5957		77.503	0.000894285	-2.01098	-1.69357		157.409	77.503	0.897388	101.249	90.8596		77.503	0.89509	101.285	90.6568		77.503	0.000909118	-2.20232	-1.87398		168.049
	168.25	77.579	0.899124	102.441	92.1075		77.579	0.897819	102.576	92.1063		77.579	0.000914557	-2.58925	-2.25417		157.609	77.567	0.885807	95.4928	84.5882		77.567	0.885477	95.417	84.488		77.567	0.000891689	-2.00836	-1.69085		157.609	77.567	0.894582	101.322	90.6408		77.567	0.895144	101.145	90.5391		77.567	0.000905019	-2.19654	-1.86989		168.25
	168.45	77.696	0.897134	102.426	91.8902		77.696	0.897857	102.287	91.8547		77.696	0.000921925	-2.64962	-2.31078		157.809	77.685	0.884832	95.1661	84.206		77.685	0.885599	95.1803	84.29		77.685	0.000884594	-2.00349	-1.68591		157.809	77.685	0.895819	100.758	90.261		77.685	0.895249	100.889	90.3207		77.685	0.000896628	-2.18731	-1.86358		168.45
	168.65	77.847	0.89895	102.234	91.9037		77.847	0.897924	101.902	91.518		77.847	0.000935918	-2.74396	-2.39349		158.009	77.745	0.885707	94.7948	83.9604		77.745	0.885664	95.0596	84.189		77.745	0.000880361	-2.001	-1.68348		158.009	77.745	0.893555	100.803	90.0732		77.745	0.895304	100.759	90.2098		77.745	0.000892059	-2.18333	-1.86096		168.65
	168.851	77.908	0.900415	101.614	91.4948		77.908	0.897961	101.738	91.373		77.908	0.000937989	-2.77865	-2.42457		158.209	77.836	0.88669	94.8553	84.1073		77.836	0.88576	94.8776	84.0368		77.836	0.00087418	-1.99722	-1.67993		158.209	77.836	0.893131	100.421	89.6894		77.836	0.895382	100.563	90.0412		77.836	0.000885032	-2.17795	-1.85751		168.851
	169.051	77.999	0.897927	101.317	90.9753		77.999	0.898023	101.494	91.1562		77.999	0.0009456	-2.83826	-2.47554		158.41	77.957	0.886195	94.81	84.0202		77.957	0.885887	94.6368	83.8357		77.957	0.000865001	-1.99233	-1.67594		158.41	77.957	0.895501	100.456	89.9586		77.957	0.895488	100.302	89.8179		77.957	0.000875044	-2.17254	-1.85432		169.051
	169.252	78.123	0.89824	101.311	91.0019		78.123	0.898109	101.15	90.8486		78.123	0.000949667	-2.92376	-2.54687		158.61	78.047	0.885658	94.3424	83.555		78.047	0.88598	94.4581	83.6858		78.047	0.00085951	-1.98845	-1.67224		158.61	78.047	0.895181	100.171	89.6715		78.047	0.895569	100.109	89.6529		78.047	0.000867774	-2.16737	-1.85104		169.252
	169.453	78.214	0.897786	101.096	90.7623		78.214	0.898174	100.891	90.6161		78.214	0.000952725	-2.98411	-2.598		158.81	78.138	0.885101	94.47	83.6155		78.138	0.886072	94.2779	83.5349		78.138	0.000849131	-1.98491	-1.66994		158.81	78.138	0.897637	100.047	89.8061		78.138	0.895649	99.9149	89.4873		78.138	0.00085856	-2.1644	-1.84953		169.453
	169.653	78.271	0.898123	100.608	90.3581		78.271	0.898215	100.727	90.4691		78.271	0.000953826	-3.02298	-2.6299		159.01	78.289	0.885144	93.8992	83.1143		78.289	0.886222	93.9799	83.2851		78.289	0.00083672	-1.97924	-1.66687		159.01	78.289	0.895649	99.5984	89.2052		78.289	0.895789	99.5927	89.213		78.289	0.000844232	-2.15974	-1.84736		169.653
	169.854	78.392	0.895715	100.592	90.1014		78.392	0.898299	100.371	90.1482		78.392	0.000954539	-3.10461	-2.69851		159.21	78.38	0.888543	93.6514	83.2133		78.38	0.886315	93.8004	83.1347		78.38	0.000826813	-1.97576	-1.66461		159.21	78.38	0.897221	99.2501	89.0493		78.38	0.895868	99.3968	89.0469		78.38	0.000834423	-2.15665	-1.84577		169.854
	170.055	78.482	0.899581	99.8443	89.818		78.482	0.898368	100.092	89.8992		78.482	0.00095367	-3.16083	-2.74516		159.411	78.501	0.885811	93.6609	82.9659		78.501	0.886432	93.5616	82.9346		78.501	0.00080928	-1.97146	-1.66264		159.411	78.501	0.89467	99.3563	88.8911		78.501	0.895979	99.1364	88.8248		78.501	0.000819452	-2.15328	-1.84433		170.055
	170.256	78.634	0.897714	99.568	89.3836		78.634	0.898485	99.5848	89.453		78.634	0.000949054	-3.25416	-2.82431		159.611	78.561	0.885583	93.3626	82.6804		78.561	0.88649	93.4432	82.8354		78.561	0.000805884	-1.96934	-1.6615		159.611	78.561	0.896439	98.947	88.6999		78.561	0.896032	99.0076	88.7133		78.561	0.000813712	-2.15171	-1.84366		170.256
	170.456	78.755	0.896717	99.477	89.2027		78.755	0.898593	99.1737	89.0899		78.755	0.000944509	-3.31773	-2.87902		159.811	78.682	0.885745	93.2972	82.6375		78.682	0.886604	93.2047	82.6354		78.682	0.000788859	-1.96545	-1.66039		159.811	78.682	0.89586	98.6493	88.3759		78.682	0.896134	98.7456	88.4901		78.682	0.000798191	-2.14895	-1.84281		170.456
	170.657	78.849	0.898839	99.2827	89.2392		78.849	0.898698	98.8584	88.8124		78.849	0.000940486	-3.37069	-2.92516		160.012	78.773	0.887097	93.1731	82.6536		78.773	0.886685	93.0253	82.485		78.773	0.000774642	-1.96263	-1.65959		160.012	78.773	0.895265	98.7198	88.3804		78.773	0.896209	98.549	88.3212		78.773	0.00078555	-2.14719	-1.84241		170.657
	170.857	78.936	0.899282	98.6075	88.6759		78.936	0.898781	98.5417	88.5387		78.936	0.000939486	-3.41846	-2.96687		160.212	78.864	0.885964	92.8031	82.2201		78.864	0.886765	92.8466	82.3347		78.864	0.000763833	-1.96013	-1.65978		160.212	78.864	0.895816	98.3609	88.1133		78.864	0.896282	98.3526	88.1527		78.864	0.000774269	-2.1452	-1.84209		170.857
	171.058	78.996	0.897632	98.5485	88.4603		78.996	0.898856	98.3289	88.3555		78.996	0.000934626	-3.44568	-2.99091		160.412	78.955	0.887323	92.4919	82.0702		78.955	0.886848	92.6687	82.1844		78.955	0.000750342	-1.95768	-1.65987		160.412	78.955	0.896344	97.9237	87.7733		78.955	0.896356	98.1561	87.9848		78.955	0.000761569	-2.14338	-1.84189		171.058
	171.259	79.121	0.898742	97.9095	87.9954		79.121	0.899022	97.8626	87.9575		79.121	0.000933164	-3.49769	-3.03707		160.613	79.045	0.887721	92.4757	82.0926		79.045	0.886922	92.4934	82.0359		79.045	0.000737892	-1.95536	-1.66014		160.613	79.045	0.895367	97.9649	87.7145		79.045	0.896429	97.9627	87.8177		79.045	0.000749589	-2.14155	-1.84175		171.259
	171.459	79.208	0.900231	97.3782	87.6629		79.208	0.899148	97.5286	87.6742		79.208	0.000931223	-3.53442	-3.06911		160.813	79.14	0.889128	92.3996	82.1551		79.14	0.886992	92.3085	81.8794		79.14	0.000721708	-1.95305	-1.66078		160.813	79.14	0.897923	97.8466	87.8587		79.14	0.89651	97.7583	87.6403		79.14	0.000734667	-2.13923	-1.84146		171.459
	171.66	79.299	0.900208	97.1212	87.4293		79.299	0.899289	97.1706	87.3713		79.299	0.000927149	-3.5598	-3.09287		161.013	79.287	0.888311	91.9744	81.7019		79.287	0.887105	92.024	81.6374		79.287	0.000697065	-1.94941	-1.6616		161.013	79.287	0.8985	97.3757	87.4921		79.287	0.896633	97.4418	87.3673		79.287	0.000711351	-2.13582	-1.84115		171.66
	171.86	79.39	0.898408	96.7583	86.9284		79.39	0.899435	96.8097	87.066		79.39	0.000927321	-3.58646	-3.11728		161.214	79.378	0.885687	91.7784	81.2869		79.378	0.887174	91.8481	81.487		79.378	0.0006825	-1.94713	-1.66216		161.214	79.378	0.896317	97.4043	87.3051		79.378	0.896698	97.2474	87.1987		79.378	0.000698145	-2.13338	-1.84078		171.86
	172.06	79.48	0.897601	96.408	86.5359		79.48	0.899579	96.4474	86.7605		79.48	0.000928192	-3.60233	-3.13438		161.414	79.503	0.888958	91.5032	81.3426		79.503	0.887275	91.6054	81.28		79.503	0.000660817	-1.94386	-1.66286		161.414	79.503	0.897026	96.8958	86.9181		79.503	0.896793	96.9801	86.9685		79.503	0.00067804	-2.12957	-1.84001		172.06
	172.261	79.601	0.900011	96.0517	86.4476		79.601	0.899777	95.9595	86.3487		79.601	0.000933559	-3.6381	-3.16621		161.614	79.563	0.884836	91.6312	81.0786		79.563	0.887309	91.4886	81.1804		79.563	0.000650308	-1.94226	-1.66323		161.614	79.563	0.897052	96.7432	86.7836		79.563	0.896839	96.8511	86.8587		79.563	0.000669269	-2.12794	-1.83976		172.261
	172.462	79.722	0.900001	95.3725	85.8354		79.722	0.899958	95.4745	85.937		79.722	0.000938877	-3.66711	-3.19339		161.814	79.65	0.888936	91.2134	81.0829		79.65	0.887373	91.3194	81.0358		79.65	0.000634734	-1.93984	-1.66377		161.814	79.65	0.897687	96.5491	86.6709		79.65	0.896906	96.6653	86.6991		79.65	0.000654413	-2.12494	-1.839		172.462
	172.662	79.813	0.900968	95.0077	85.5989		79.813	0.900081	95.1195	85.6344		79.813	0.000945918	-3.68908	-3.21363		162.014	79.745	0.886503	91.0891	80.7507		79.745	0.887427	91.1344	80.8773		79.745	0.000617557	-1.93693	-1.66397		162.014	79.745	0.896176	96.2621	86.2677		79.745	0.896981	96.4623	86.5253		79.745	0.000639333	-2.12065	-1.83752		172.662
	172.863	79.934	0.901169	94.6827	85.3251		79.934	0.900207	94.6607	85.2409		79.934	0.000954255	-3.71165	-3.23671		162.215	79.862	0.888779	90.8941	80.7848		79.862	0.887494	90.9068	80.6814		79.862	0.000596327	-1.93311	-1.664		162.215	79.862	0.897688	96.2063	86.3632		79.862	0.897069	96.2124	86.3108		79.862	0.000621105	-2.11502	-1.83546		172.863
	173.063	79.995	0.900597	94.4022	85.0183		79.995	0.900275	94.4422	85.049		79.995	0.000958411	-3.72107	-3.24742		162.415	79.953	0.888448	90.7393	80.6171		79.953	0.887542	90.7299	80.5286		79.953	0.000578971	-1.92994	-1.66382		162.415	79.953	0.896228	96.2567	86.268		79.953	0.897139	96.0192	86.1441		79.953	0.00060739	-2.11029	-1.8336		173.063
	173.264	80.116	0.899885	94.2503	84.8144		80.116	0.900421	93.9933	84.6626		80.116	0.000970671	-3.74167	-3.26917		162.615	80.108	0.887374	90.4244	80.2403		80.108	0.887615	90.4289	80.2674		80.108	0.000553157	-1.92399	-1.66247		162.615	80.108	0.896816	95.8017	85.9165		80.108	0.897244	95.6918	85.8601		80.108	0.000586696	-2.10134	-1.82974		173.264
	173.464	80.176	0.90131	93.4855	84.2594		80.176	0.900475	93.7773	84.4744		80.176	0.000977748	-3.75232	-3.281		162.815	80.134	0.887583	90.2575	80.1111		80.134	0.887623	90.3785	80.2232		80.134	0.00054758	-1.92312	-1.6626		162.815	80.134	0.896038	95.7503	85.796		80.134	0.897257	95.6372	85.8122		80.134	0.000582751	-2.09996	-1.82919		173.464
	173.665	80.297	0.903813	92.9205	83.9828		80.297	0.900614	93.3475	84.0965		80.297	0.000991901	-3.77125	-3.30218		163.016	80.259	0.886999	90.3561	80.1457		80.259	0.887673	90.1364	80.0124		80.259	0.000525526	-1.91818	-1.66129		163.016	80.259	0.898737	95.2724	85.6248		80.259	0.897319	95.3755	85.5829		80.259	0.000567528	-2.09242	-1.82577		173.665
	173.865	80.418	0.900872	93.1401	83.9073		80.418	0.900712	92.9228	83.7177		80.418	0.00100777	-3.79145	-3.32492		163.216	80.407	0.887904	89.9826	79.8959		80.407	0.887724	89.8512	79.7625		80.407	0.000501832	-1.91221	-1.65925		163.216	80.407	0.896915	95.0384	85.2414		80.407	0.897384	95.0676	85.3107		80.407	0.000553512	-2.08332	-1.82139		173.865
	174.066	80.509	0.900736	92.3958	83.2242		80.509	0.900782	92.6027	83.4311		80.509	0.00101924	-3.80435	-3.34063		163.416	80.471	0.885979	89.9636	79.7058		80.471	0.887744	89.7283	79.6547		80.471	0.000487906	-1.90978	-1.65858		163.416	80.471	0.898396	94.9427	85.2961		80.471	0.897411	94.9343	85.1935		80.471	0.000543954	-2.07942	-1.81953		174.066
	174.266	80.634	0.900433	92.2215	83.0394		80.634	0.900861	92.161	83.0341		80.634	0.00103974	-3.83553	-3.37257		163.616	80.562	0.887423	89.4739	79.4012		80.562	0.887772	89.5543	79.5025		80.562	0.000473054	-1.90596	-1.65659		163.616	80.562	0.896717	94.7138	84.9315		80.562	0.897449	94.7455	85.0273		80.562	0.00053591	-2.07387	-1.81657		174.266
	174.467	80.725	0.900545	92.168	83.0015		80.725	0.900912	91.8377	82.7429		80.725	0.00104993	-3.84668	-3.38777		163.816	80.679	0.888706	89.2264	79.2961		80.679	0.887805	89.3316	79.3077		80.679	0.00045505	-1.90129	-1.65418		163.816	80.679	0.896507	94.5366	84.7527		80.679	0.897497	94.5036	84.815		80.679	0.000527309	-2.06698	-1.81282		174.467
	174.667	80.815	0.899944	91.5285	82.3706		80.815	0.900958	91.5169	82.454		80.815	0.00106244	-3.87095	-3.41291		164.016	80.774	0.888296	89.2053	79.2407		80.774	0.887831	89.1516	79.1506		80.774	0.000443033	-1.89768	-1.65235		164.016	80.774	0.899845	94.1935	84.7595		80.774	0.897534	94.3077	84.6433		80.774	0.000523846	-2.06155	-1.80986		174.667
	174.868	80.933	0.901721	91.051	82.1026		80.933	0.901011	91.0981	82.0751		80.933	0.0010785	-3.9123	-3.45351		164.216	80.86	0.888324	88.88	78.9543		80.86	0.887856	88.9891	79.0089		80.86	0.000431097	-1.89435	-1.6503		164.216	80.86	0.895478	94.2001	84.3541		80.86	0.897565	94.1309	84.4882		80.86	0.000519284	-2.05692	-1.8071		174.868
	175.068	81.054	0.901211	90.7875	81.8187		81.054	0.901057	90.6535	81.6732		81.054	0.00110033	-3.96798	-3.50555		164.416	80.921	0.887352	88.7254	78.7307		80.921	0.887874	88.875	78.9093		80.921	0.000422607	-1.89195	-1.6485		164.416	80.921	0.899094	93.8527	84.3824		80.921	0.897591	94.0057	84.3778		80.921	0.000515847	-2.05406	-1.80502		175.068
	175.269	81.114	0.899419	90.6983	81.5758		81.114	0.901091	90.4357	81.4754		81.114	0.00109982	-3.99611	-3.53189		164.617	81.012	0.890136	88.6161	78.8804		81.012	0.887903	88.7043	78.7604		81.012	0.000412284	-1.88855	-1.64604		164.617	81.012	0.899797	93.6074	84.2277		81.012	0.897629	93.8191	84.2141		81.012	0.000513404	-2.05007	-1.80205		175.269
	175.47	81.175	0.901478	90.0975	81.2209		81.175	0.901113	90.2029	81.2655		81.175	0.00111299	-4.0332	-3.56493		164.817	81.163	0.887628	88.2948	78.3729		81.163	0.887951	88.4197	78.5121		81.163	0.000392911	-1.88308	-1.64211		164.817	81.163	0.896745	93.7581	84.0772		81.163	0.89768	93.5088	83.942		81.163	0.00050477	-2.04356	-1.79731		175.47
	175.671	81.3	0.901297	89.8196	80.9541		81.3	0.901176	89.7192	80.8329		81.3	0.00113115	-4.10117	-3.62669		165.017	81.284	0.885223	88.2733	78.1416		81.284	0.88799	88.1938	78.3148		81.284	0.000378382	-1.87888	-1.63872		165.017	81.284	0.897524	93.2503	83.6944		81.284	0.897723	93.2628	83.7234		81.284	0.00049733	-2.03972	-1.79348		175.671
	175.872	81.391	0.901156	89.2166	80.3981		81.391	0.901239	89.357	80.5125		81.391	0.00114371	-4.14943	-3.67068		165.217	81.379	0.889233	87.9403	78.1994		81.379	0.888023	88.0176	78.161		81.379	0.0003691	-1.87532	-1.63587		165.217	81.379	0.898054	93.0005	83.5194		81.379	0.897748	93.0703	83.5529		81.379	0.000492732	-2.03595	-1.79045		175.872
	176.072	81.512	0.901515	88.7461	80.0059		81.512	0.901315	88.8665	80.0809		81.512	0.00116329	-4.22904	-3.73965		165.418	81.436	0.888034	87.9279	78.083		81.436	0.888041	87.9118	78.0687		81.436	0.000364666	-1.87351	-1.63429		165.418	81.436	0.896277	92.8914	83.2564		81.436	0.897763	92.9547	83.4509		81.436	0.000490404	-2.03491	-1.78873		176.072
	176.273	81.663	0.902932	88.5016	79.9109		81.663	0.901432	88.2411	79.5332		81.663	0.00118781	-4.33468	-3.82806		165.618	81.56	0.885989	87.7817	77.7736		81.56	0.88809	87.679	77.866		81.56	0.000353347	-1.8693	-1.63063		165.618	81.56	0.896694	92.8317	83.2416		81.56	0.897791	92.7063	83.2297		81.56	0.00048205	-2.032	-1.785		176.273
	176.474	81.75	0.898751	88.1348	79.2112		81.75	0.901501	87.8718	79.211		81.75	0.00119982	-4.39112	-3.87557		165.819	81.681	0.890927	87.1882	77.6783		81.681	0.888138	87.4522	77.6689		81.681	0.0003442	-1.86538	-1.62718		165.819	81.681	0.897682	92.6302	83.1524		81.681	0.897817	92.4652	83.0154		81.681	0.000473143	-2.0299	-1.78166		176.474
	176.674	81.841	0.899972	87.8126	79.0288		81.841	0.901593	87.4822	78.8691		81.841	0.00121642	-4.45201	-3.92585		166.019	81.742	0.887661	87.186	77.3916		81.742	0.888161	87.3379	77.5697		81.742	0.000339988	-1.86374	-1.62578		166.019	81.742	0.898858	91.9116	82.6155		81.742	0.897829	92.344	82.9073		81.742	0.000468078	-2.02957	-1.78036		176.674
	176.875	81.905	0.901483	86.9461	78.3804		81.905	0.901652	87.2092	78.6287		81.905	0.00123232	-4.494	-3.95986		166.219	81.859	0.886383	87.2137	77.3047		81.859	0.888204	87.1193	77.3796		81.859	0.00033286	-1.85978	-1.62229		166.219	81.859	0.899524	92.2165	82.9509		81.859	0.897853	92.111	82.6997		81.859	0.000456241	-2.02742	-1.77734		176.875
	177.075	82.053	0.902067	86.4477	77.9816		82.053	0.90183	86.5517	78.0479		82.053	0.00126285	-4.58284	-4.03067		166.42	81.981	0.890609	86.8835	77.3793		81.981	0.888246	86.8924	77.1817		81.981	0.000326157	-1.85628	-1.61936		166.42	81.981	0.900105	91.7811	82.6126		81.981	0.897904	91.8683	82.4841		81.981	0.000443587	-2.0263	-1.77512		177.075
	177.276	82.144	0.902801	86.2662	77.8812		82.144	0.901952	86.1272	77.673		82.144	0.00128137	-4.62347	-4.06218		166.62	82.045	0.888637	86.8191	77.1507		82.045	0.888267	86.774	77.0782		82.045	0.000323191	-1.85483	-1.61831		166.62	82.045	0.896877	91.7133	82.2556		82.045	0.897925	91.7403	82.3713		82.045	0.000435345	-2.02617	-1.77463		177.276
	177.476	82.235	0.902968	85.6742	77.361		82.235	0.902075	85.6887	77.2865		82.235	0.00130045	-4.67079	-4.09926		166.82	82.136	0.888916	86.7525	77.1157		82.136	0.888294	86.6066	76.9318		82.136	0.00031939	-1.85238	-1.61641		166.82	82.136	0.896002	91.7434	82.2022		82.136	0.897962	91.5578	82.211		82.136	0.000424853	-2.02531	-1.77355		177.476
	177.677	82.359	0.902892	85.2656	76.9856		82.359	0.90228	85.0771	76.7494		82.359	0.00132326	-4.69355	-4.11503		167.021	82.257	0.885901	86.6202	76.7369		82.257	0.888331	86.385	76.7378		82.257	0.00031523	-1.8492	-1.61403		167.021	82.257	0.898067	91.4142	82.096		82.257	0.898043	91.3152	81.9992		82.257	0.000412505	-2.02413	-1.77231		177.677
	177.878	82.446	0.902155	84.9059	76.5982		82.446	0.902428	84.634	76.3621		82.446	0.00134011	-4.72374	-4.13798		167.221	82.378	0.8891	86.0002	76.4628		82.378	0.888368	86.1643	76.545		82.378	0.000312202	-1.84656	-1.61233		167.221	82.378	0.89661	90.9805	81.5741		82.378	0.898137	91.0713	81.7879		82.378	0.00040082	-2.02312	-1.77191		177.878
	178.078	82.537	0.902273	84.5772	76.3117		82.537	0.902586	84.1659	75.9543		82.537	0.00135613	-4.74877	-4.15666		167.422	82.495	0.888308	86.137	76.5162		82.495	0.88841	85.9513	76.3593		82.495	0.000310369	-1.84422	-1.61089		167.422	82.495	0.896398	90.9901	81.5634		82.495	0.89822	90.8329	81.5837		82.495	0.000389934	-2.02213	-1.77155		178.078
	178.278	82.628	0.901603	83.9213	75.6636		82.628	0.902754	83.6909	75.5409		82.628	0.00137585	-4.75479	-4.15961		167.622	82.556	0.887004	85.9024	76.1957		82.556	0.888434	85.8402	76.2627		82.556	0.000310518	-1.8433	-1.61051		167.622	82.556	0.899921	90.4438	81.3923		82.556	0.89827	90.7086	81.4774		82.556	0.000383426	-2.02155	-1.77188		178.278
	178.479	82.658	0.903404	83.2919	75.2462		82.658	0.902819	83.5314	75.4018		82.658	0.0013752	-4.74536	-4.15105		167.822	82.677	0.890071	85.68	76.2614		82.677	0.888484	85.6194	76.0709		82.677	0.000310189	-1.84181	-1.61009		167.822	82.677	0.898941	90.6033	81.447		82.677	0.898371	90.4616	81.2664		82.677	0.000376106	-2.01997	-1.7728		178.479
	178.68	82.783	0.900228	82.8725	74.6041		82.783	0.903071	82.8489	74.8075		82.783	0.00139134	-4.7396	-4.14355		168.022	82.768	0.888111	85.5174	75.949		82.768	0.888521	85.4529	75.9264		82.768	0.000310785	-1.84087	-1.6099		168.022	82.768	0.897945	90.4735	81.2402		82.768	0.898442	90.2775	81.1072		82.768	0.000372029	-2.01858	-1.77338		178.68
	178.88	82.901	0.904439	82.1272	74.279		82.901	0.903305	82.2029	74.2432		82.901	0.00140894	-4.71946	-4.12429		168.223	82.862	0.887281	85.1866	75.5845		82.862	0.888557	85.2808	75.7769		82.862	0.000311515	-1.84007	-1.60979		168.223	82.862	0.897846	90.0791	80.8772		82.862	0.898509	90.0859	80.9422		82.862	0.000369382	-2.01725	-1.77384		178.88
	179.081	83.025	0.902767	81.6163	73.6804		83.025	0.903546	81.5203	73.6469		83.025	0.00141437	-4.71152	-4.11545		168.423	82.949	0.889421	84.8521	75.4692		82.949	0.888585	85.1215	75.6381		82.949	0.000313117	-1.83954	-1.60984		168.423	82.949	0.897711	89.9273	80.7287		82.949	0.898562	89.9083	80.7887		82.949	0.000368499	-2.01514	-1.77421		179.081
	179.282	83.143	0.90209	80.9406	73.0157		83.143	0.903769	80.8818	73.092		83.143	0.00141396	-4.65783	-4.06825		168.623	83.044	0.890644	84.7287	75.4631		83.044	0.888613	84.9467	75.4855		83.044	0.000315255	-1.83905	-1.60988		168.623	83.044	0.897465	89.6496	80.4574		83.044	0.898615	89.7145	80.6208		83.044	0.000369187	-2.01338	-1.77434		179.282
	179.482	83.234	0.905792	80.1142	72.5668		83.234	0.903939	80.3984	72.6733		83.234	0.00139823	-4.61838	-4.03369		168.824	83.165	0.888532	84.7045	75.2627		83.165	0.888645	84.7234	75.29		83.165	0.000319933	-1.83858	-1.60993		168.824	83.165	0.89987	89.4635	80.5055		83.165	0.89866	89.4678	80.406		83.165	0.000373615	-2.01091	-1.77413		179.482
	179.683	83.325	0.904243	79.66	72.032		83.325	0.904104	79.9168	72.2575		83.325	0.00139685	-4.56594	-3.98852		169.024	83.283	0.890185	84.4115	75.1419		83.283	0.888668	84.5048	75.0976		83.283	0.000323697	-1.83824	-1.61003		169.024	83.283	0.89825	89.2819	80.1975		83.283	0.898688	89.2273	80.1966		83.283	0.000378961	-2.00898	-1.7739		179.683
	179.883	83.45	0.904771	79.1166	71.5824		83.45	0.904332	79.3006	71.7247		83.45	0.00137485	-4.50009	-3.93209		169.224	83.373	0.886609	84.5191	74.9353		83.373	0.888685	84.3374	74.9504		83.373	0.000328079	-1.83802	-1.61006		169.224	83.373	0.899136	89.1852	80.1896		83.373	0.898713	89.0445	80.0345		83.373	0.000385482	-2.00729	-1.77354		179.883
	180.084	83.506	0.906084	78.7436	71.3483		83.506	0.904437	79.0379	71.4967		83.506	0.00136163	-4.4683	-3.90511		169.424	83.468	0.887389	84.2115	74.7284		83.468	0.8887	84.1604	74.7945		83.468	0.000331427	-1.8377	-1.6095		169.424	83.468	0.900213	88.6985	79.8475		83.468	0.898748	88.8514	79.8649		83.468	0.000391586	-2.00404	-1.77141		180.084
	180.284	83.627	0.904519	78.3605	70.8786		83.627	0.904665	78.4726	71.0062		83.627	0.00133972	-4.40023	-3.84726		169.624	83.555	0.88761	83.9593	74.5231		83.555	0.888713	83.9985	74.6518		83.555	0.000333617	-1.83745	-1.60928		169.624	83.555	0.900824	88.4731	79.6987		83.555	0.89876	88.6752	79.7074		83.555	0.000396462	-2.00214	-1.77048		180.284
	180.485	83.752	0.904492	77.8038	70.373		83.752	0.904914	77.9306	70.5321		83.752	0.00129092	-4.32076	-3.78019		169.825	83.676	0.889627	83.7687	74.5229		83.676	0.888733	83.7741	74.4538		83.676	0.00033695	-1.837	-1.60857		169.825	83.676	0.899873	88.3529	79.5063		83.676	0.898797	88.4306	79.4886		83.676	0.00040368	-1.9989	-1.76823		180.485
	180.686	83.843	0.906271	77.37	70.1182		83.843	0.905093	77.553	70.2016		83.843	0.00125629	-4.25822	-3.72855		170.025	83.801	0.888996	83.705	74.4134		83.801	0.888756	83.5437	74.2505		83.801	0.000340723	-1.8364	-1.60741		170.025	83.801	0.899772	88.1151	79.2835		83.801	0.898817	88.1809	79.2629		83.801	0.00041178	-1.9952	-1.76504		180.686
	180.887	83.934	0.904433	77.1444	69.7719		83.934	0.905268	77.1865	69.8807		83.934	0.00122473	-4.19479	-3.6766		170.225	83.892	0.89046	83.6234	74.4632		83.892	0.888775	83.3771	74.1035		83.892	0.000342455	-1.83585	-1.60617		170.225	83.892	0.900758	88.0526	79.3141		83.892	0.898843	87.9981	79.0985		83.892	0.000416366	-1.99239	-1.76187		180.887
	181.087	84.021	0.906467	76.5671	69.4056		84.021	0.905417	76.8594	69.594		84.021	0.00117919	-4.13729	-3.63077		170.425	83.949	0.888862	83.1624	73.9199		83.949	0.888788	83.2729	74.0117		83.949	0.000343151	-1.83551	-1.60588		170.425	83.949	0.898068	87.9068	78.9463		83.949	0.898852	87.886	78.9956		83.949	0.000418627	-1.99048	-1.76139		181.087
	181.288	84.116	0.906065	76.522	69.3339		84.116	0.905577	76.5083	69.2854		84.116	0.00113442	-4.07303	-3.57934		170.625	84.074	0.88912	82.9068	73.714		84.074	0.888821	83.0454	73.8113		84.074	0.000343384	-1.83455	-1.60394		170.625	84.074	0.898293	87.5539	78.649		84.074	0.898881	87.6359	78.7733		84.074	0.000422607	-1.98631	-1.75686		181.288
	181.489	84.203	0.904734	76.0479	68.8031		84.203	0.905708	76.2092	69.024		84.203	0.00109116	-4.0214	-3.5396		170.826	84.195	0.889556	82.8076	73.662		84.195	0.888862	82.8258	73.6185		84.195	0.000342597	-1.83345	-1.60191		170.826	84.195	0.899402	87.4133	78.6197		84.195	0.898903	87.3992	78.5585		84.195	0.000423192	-1.98218	-1.75229		181.489
	181.689	84.294	0.905371	75.7518	68.5835		84.294	0.90583	75.8905	68.7448		84.294	0.00104586	-3.96243	-3.49331		171.026	84.282	0.890938	82.5967	73.5885		84.282	0.888894	82.6683	73.4803		84.282	0.000341689	-1.83259	-1.60054		171.026	84.282	0.898439	87.0896	78.2447		84.282	0.898917	87.2284	78.4055		84.282	0.000421804	-1.97892	-1.74932		181.689
	181.89	84.415	0.90539	75.4626	68.3231		84.415	0.905967	75.4727	68.379		84.415	0.000983577	-3.88057	-3.42904		171.226	84.343	0.886964	82.4998	73.1744		84.343	0.888911	82.5568	73.3838		84.343	0.000339371	-1.83189	-1.59944		171.226	84.343	0.897626	87.1877	78.2619		84.343	0.898928	87.1099	78.2984		84.343	0.00042166	-1.97682	-1.74682		181.89
	182.091	84.537	0.906183	75.1039	68.0579		84.537	0.906076	75.0601	68.0181		84.537	0.00092109	-3.79977	-3.36656		171.426	84.464	0.889107	82.5357	73.3831		84.464	0.88896	82.3368	73.1918		84.464	0.000335241	-1.83065	-1.59771		171.426	84.464	0.898733	86.8734	78.076		84.464	0.898946	86.8753	78.087		84.464	0.000418442	-1.97134	-1.74307		182.091
	182.291	84.658	0.907134	74.8088	67.8616		84.658	0.906164	74.6532	67.6602		84.658	0.00085799	-3.74562	-3.328		171.627	84.558	0.886591	82.2836	72.9519		84.558	0.889008	82.1646	73.0429		84.558	0.000331373	-1.82951	-1.59616		171.627	84.558	0.898573	86.775	77.9737		84.558	0.89896	86.6927	77.9231		84.558	0.000414937	-1.96741	-1.73939		182.291
	182.492	84.752	0.907224	74.6189	67.6961		84.752	0.906229	74.341	67.3852		84.752	0.000810496	-3.70412	-3.29848		171.827	84.649	0.889329	81.8088	72.7549		84.649	0.889047	81.9977	72.8982		84.649	0.00032684	-1.82833	-1.59468		171.827	84.649	0.897084	86.4726	77.5731		84.649	0.898973	86.5156	77.7647		84.649	0.000411345	-1.96359	-1.73568		182.492
	182.692	84.813	0.905694	74.0579	67.0738		84.813	0.906258	74.1365	67.2038		84.813	0.000783112	-3.68762	-3.2883		172.027	84.74	0.887039	81.6981	72.4694		84.74	0.889093	81.8301	72.7526		84.74	0.000322242	-1.82693	-1.5933		172.027	84.74	0.897065	86.3211	77.4356		84.74	0.898993	86.3372	77.606		84.74	0.000407279	-1.96008	-1.73191		182.692
	182.893	84.934	0.908099	73.6611	66.8916		84.934	0.906334	73.7338	66.8475		84.934	0.000726862	-3.64534	-3.25965		172.228	84.892	0.888316	81.5697	72.4597		84.892	0.889175	81.5492	72.5098		84.892	0.000313509	-1.82469	-1.59098		172.228	84.892	0.899391	85.9686	77.3194		84.892	0.899038	86.0416	77.3447		84.892	0.000401373	-1.95376	-1.72517		182.893
	183.094	85.055	0.904249	73.3254	66.3044		85.055	0.906399	73.3201	66.4753		85.055	0.000668634	-3.61492	-3.2409		172.428	84.979	0.890802	81.337	72.4552		84.979	0.889219	81.3883	72.3701		84.979	0.000309755	-1.82326	-1.58973		172.428	84.979	0.898913	85.9501	77.2616		84.979	0.899075	85.8721	77.1952		84.979	0.000397478	-1.95046	-1.7212		183.094
	183.294	85.116	0.909243	72.9996	66.3743		85.116	0.906419	73.1113	66.2886		85.116	0.000654822	-3.5972	-3.22942		172.629	85.1	0.889889	81.2399	72.2945		85.1	0.889274	81.1655	72.1769		85.1	0.000300743	-1.82084	-1.58833		172.629	85.1	0.898517	85.8088	77.1006		85.1	0.899134	85.6344	76.9889		85.1	0.000396328	-1.94644	-1.71632		183.294
	183.495	85.264	0.90745	72.7218	65.9914		85.264	0.906473	72.581	65.8047		85.264	0.000589998	-3.58083	-3.22362		172.829	85.195	0.887775	80.9547	71.8696		85.195	0.889314	80.9912	72.0254		85.195	0.000295437	-1.81897	-1.58717		172.829	85.195	0.898558	85.4094	76.7452		85.195	0.899186	85.4485	76.829		85.195	0.000395176	-1.94349	-1.71228		183.495
	183.695	85.354	0.906761	72.3205	65.5774		85.354	0.906507	72.2538	65.5068		85.354	0.00055065	-3.57792	-3.2257		173.03	85.286	0.888492	80.8193	71.8073		85.286	0.88935	80.8249	71.8805		85.286	0.000291922	-1.81731	-1.58592		173.03	85.286	0.899626	85.2694	76.7105		85.286	0.899239	85.2709	76.6771		85.286	0.000394719	-1.94091	-1.70797		183.695
	183.896	85.445	0.905498	71.6358	64.8661		85.445	0.906517	71.9217	65.2041		85.445	0.00051909	-3.57975	-3.23149		173.23	85.377	0.889413	80.8705	71.9273		85.377	0.889381	80.6591	71.736		85.377	0.000288639	-1.8154	-1.58489		173.23	85.377	0.900905	85.2002	76.7573		85.377	0.899298	85.0937	76.5257		85.377	0.000396095	-1.93879	-1.70433		183.896
	184.097	85.537	0.906514	71.9623	65.2348		85.537	0.906515	71.5853	64.8973		85.537	0.000489663	-3.58342	-3.23919		173.43	85.468	0.8906	80.4455	71.6448		85.468	0.889412	80.4936	71.5919		85.468	0.000284315	-1.81341	-1.58393		173.43	85.468	0.899717	84.8769	76.3652		85.468	0.899352	84.9168	76.374		85.468	0.000398596	-1.93701	-1.70103		184.097
	184.297	85.658	0.908156	71.2399	64.6969		85.658	0.906489	71.1452	64.4962		85.658	0.000457761	-3.59864	-3.25461		173.631	85.619	0.889377	80.1954	71.3239		85.619	0.88947	80.2199	71.354		85.619	0.000275831	-1.81001	-1.58272		173.631	85.619	0.899056	84.7377	76.1839		85.619	0.899459	84.6269	76.1239		85.619	0.000401671	-1.93478	-1.69695		184.297
	184.498	85.749	0.904515	70.8489	64.0839		85.749	0.906462	70.8176	64.1968		85.749	0.000437618	-3.60866	-3.26652		173.831	85.68	0.890214	80.1142	71.3188		85.68	0.889489	80.1094	71.2582		85.68	0.000274355	-1.80876	-1.58205		173.831	85.68	0.899507	84.4712	75.9824		85.68	0.899491	84.5083	76.0215		85.68	0.000405592	-1.93406	-1.69489		184.498
	184.698	85.839	0.90603	70.5558	63.9257		85.839	0.906425	70.4953	63.9014		85.839	0.000408506	-3.6205	-3.27839		174.031	85.767	0.890454	79.9493	71.1912		85.767	0.889529	79.9521	71.1217		85.767	0.000271629	-1.80694	-1.58142		174.031	85.767	0.89831	84.2822	75.7116		85.767	0.899541	84.3406	75.8752		85.767	0.000411285	-1.93321	-1.69294		184.698
	184.899	85.93	0.904482	70.1473	63.447		85.93	0.906381	70.1671	63.6		85.93	0.000376811	-3.6325	-3.28961		174.231	85.858	0.890144	79.7424	70.9822		85.858	0.889565	79.7878	70.9789		85.858	0.000267916	-1.80514	-1.58095		174.231	85.858	0.900226	84.1252	75.7317		85.858	0.899609	84.1658	75.7217		85.858	0.000416085	-1.93245	-1.6915		184.899
	185.099	85.995	0.908377	69.6225	63.2435		85.995	0.906349	69.934	63.3857		85.995	0.000362703	-3.63965	-3.29512		174.432	85.949	0.888973	79.5629	70.7292		85.949	0.889592	79.6238	70.8363		85.949	0.000262958	-1.80347	-1.58064		174.432	85.949	0.899577	83.7329	75.3242		85.949	0.899675	83.9906	75.5682		85.949	0.000417583	-1.93174	-1.69046		185.099
	185.3	86.116	0.90649	69.3359	62.8523		86.116	0.906292	69.494	62.9812		86.116	0.000319183	-3.65443	-3.30862		174.632	86.04	0.890266	79.4446	70.7268		86.04	0.889634	79.4604	70.6931		86.04	0.000259179	-1.80197	-1.58052		174.632	86.04	0.902863	83.7259	75.593		86.04	0.89973	83.8154	75.4135		86.04	0.000423886	-1.93098	-1.68986		185.3
	185.501	86.234	0.907362	68.964	62.5753		86.234	0.906253	69.0627	62.5864		86.234	0.000287524	-3.66433	-3.31571		174.833	86.191	0.890538	79.2202	70.5486		86.191	0.88968	79.1895	70.4556		86.191	0.000249781	-1.79987	-1.58075		174.833	86.191	0.900401	83.5935	75.2677		86.191	0.899814	83.5242	75.1561		86.191	0.000426754	-1.92937	-1.68959		185.501
	185.701	86.355	0.907404	68.6674	62.3091		86.355	0.906232	68.6186	62.1806		86.355	0.000251179	-3.66753	-3.31537		175.033	86.286	0.890902	78.8295	70.2294		86.286	0.889705	79.0191	70.306		86.286	0.000243533	-1.79863	-1.58111		175.033	86.286	0.901439	83.1392	74.945		86.286	0.899867	83.3409	74.9944		86.286	0.000430799	-1.928	-1.6898		185.701
	185.902	86.45	0.905557	68.5136	62.043		86.45	0.906239	68.2682	61.8605		86.45	0.000222906	-3.66832	-3.31401		175.233	86.434	0.88945	78.8611	70.143		86.434	0.889734	78.7544	70.0718		86.434	0.000229709	-1.79827	-1.58267		175.233	86.434	0.899019	83.3088	74.8962		86.434	0.899943	83.0554	74.7431		86.434	0.000426163	-1.92506	-1.69047		185.902
	186.102	86.541	0.90432	68.1418	61.622		86.541	0.906248	67.9327	61.5543		86.541	0.000195928	-3.66962	-3.31348		175.433	86.529	0.891397	78.4099	69.8944		86.529	0.889747	78.5844	69.9211		86.529	0.000220181	-1.79897	-1.58415		175.433	86.529	0.901249	82.7935	74.6175		86.529	0.899989	82.8724	74.5827		86.529	0.000425251	-1.92252	-1.69052		186.102
	186.303	86.628	0.906885	67.5196	61.2325		86.628	0.906258	67.6159	61.2653		86.628	0.000171157	-3.66622	-3.30861		175.633	86.586	0.888133	78.6064	69.813		86.586	0.889753	78.4829	69.831		86.586	0.000214333	-1.79819	-1.58467		175.633	86.586	0.897775	82.7455	74.2868		86.586	0.900015	82.7629	74.4867		86.586	0.000426033	-1.92111	-1.69099		186.303
	186.504	86.749	0.906571	67.194	60.9161		86.749	0.906312	67.1634	60.8538		86.749	0.000137761	-3.66052	-3.30102		175.833	86.68	0.889492	78.2895	69.6378		86.68	0.889759	78.3143	69.6815		86.68	0.000203163	-1.79842	-1.58618		175.833	86.68	0.898818	82.7036	74.3355		86.68	0.900059	82.5828	74.328		86.68	0.000424047	-1.91824	-1.69115		186.504
	186.705	86.813	0.904797	67.014	60.6341		86.813	0.906345	66.9196	60.6342		86.813	0.000121103	-3.65424	-3.29457		176.034	86.771	0.88863	78.3429	69.6179		86.771	0.889767	78.152	69.5371		86.771	0.000190902	-1.79892	-1.58782		176.034	86.771	0.899692	82.3832	74.1195		86.771	0.900099	82.4085	74.1744		86.771	0.00041931	-1.9152	-1.69103		186.705
	186.905	86.931	0.905052	66.5144	60.199		86.931	0.906405	66.4691	60.2279		86.931	9.05523e-05	-3.63736	-3.27971		176.234	86.892	0.888933	77.8957	69.2441		86.892	0.889774	77.9363	69.3451		86.892	0.000173068	-1.80028	-1.59032		176.234	86.892	0.897755	82.3575	73.9369		86.892	0.900149	82.1762	73.9705		86.892	0.000411484	-1.91072	-1.69006		186.905
	187.107	87.052	0.906465	66.1243	59.9394		87.052	0.90648	65.9994	59.8082		87.052	6.51725e-05	-3.62078	-3.26515		176.434	86.98	0.892399	77.4934	69.1551		86.98	0.889782	77.7794	69.205		86.98	0.000159249	-1.80031	-1.59194		176.434	86.98	0.901656	82.1287	74.0518		86.98	0.900182	82.0079	73.8208		86.98	0.000405324	-1.90781	-1.69009		187.107
	187.307	87.147	0.906393	65.5253	59.3916		87.147	0.906547	65.6306	59.4789		87.147	4.85906e-05	-3.60459	-3.25179		176.634	87.044	0.887608	77.7801	69.0382		87.044	0.88978	77.6648	69.1031		87.044	0.000148711	-1.80182	-1.59358		176.634	87.044	0.899488	81.8457	73.6192		87.044	0.900203	81.8834	73.7127		87.044	0.000400019	-1.90506	-1.68847		187.307
	187.508	87.238	0.904792	65.1877	58.9813		87.238	0.906607	65.2779	59.1665		87.238	3.61283e-05	-3.58696	-3.23754		176.835	87.131	0.891095	77.4424	69.0085		87.131	0.889783	77.5085	68.9644		87.131	0.000134384	-1.80286	-1.59553		176.835	87.131	0.901034	81.5095	73.4428		87.131	0.900233	81.7174	73.5639		87.131	0.000394361	-1.90185	-1.6872		187.508
	187.708	87.325	0.906387	64.839	58.7693		87.325	0.906679	64.9528	58.8815		87.325	2.80097e-05	-3.56464	-3.22032		177.035	87.283	0.888889	77.2287	68.6477		87.283	0.889799	77.2358	68.722		87.283	0.000108121	-1.80474	-1.59892		177.035	87.283	0.900482	81.4802	73.3714		87.283	0.900271	81.4263	73.3039		87.283	0.000380948	-1.89663	-1.68473		187.708
	187.909	87.45	0.906246	64.5523	58.5002		87.45	0.906781	64.4889	58.4749		87.45	2.30914e-05	-3.54112	-3.19981		177.236	87.374	0.889374	77.3981	68.8359		87.374	0.889804	77.0714	68.5765		87.374	9.30871e-05	-1.8062	-1.60105		177.236	87.374	0.899004	81.4776	73.2487		87.374	0.900285	81.2515	73.1485		87.374	0.000375589	-1.89363	-1.68271		187.909
	188.109	87.507	0.908263	64.1836	58.2956		87.507	0.906822	64.2893	58.2998		87.507	2.47508e-05	-3.52203	-3.18483		177.436	87.495	0.889088	76.8828	68.3556		87.495	0.889812	76.8527	68.3827		87.495	7.32311e-05	-1.80823	-1.60384		177.436	87.495	0.901675	80.9237	72.9668		87.495	0.900297	81.0205	72.9426		87.495	0.000367064	-1.89002	-1.67997		188.109
	188.31	87.598	0.908345	63.7877	57.9413		87.598	0.906868	63.9659	58.0157		87.598	2.98362e-05	-3.49174	-3.16011		177.636	87.586	0.889319	76.4946	68.0281		87.586	0.889816	76.6876	68.2366		87.586	5.89501e-05	-1.80984	-1.60593		177.636	87.586	0.90127	80.7598	72.7864		87.586	0.900305	80.8474	72.7886		87.586	0.000360922	-1.88755	-1.67778		188.31
	188.511	87.719	0.906761	63.2792	57.3791		87.719	0.906936	63.541	57.6428		87.719	4.1608e-05	-3.45762	-3.13057		177.836	87.681	0.889678	76.5786	68.1303		87.681	0.889829	76.5148	68.0838		87.681	4.50965e-05	-1.81163	-1.60803		177.836	87.681	0.900379	80.5065	72.4864		87.681	0.900322	80.6673	72.6284		87.681	0.000355472	-1.88524	-1.67561		188.511
	188.712	87.841	0.906996	63.0567	57.1922		87.841	0.906978	63.1191	57.2725		87.841	6.24268e-05	-3.40813	-3.08872		178.037	87.768	0.890474	76.4819	68.1052		87.768	0.889838	76.3564	67.9439		87.768	3.342e-05	-1.81304	-1.60996		178.037	87.768	0.900487	80.6491	72.6234		87.768	0.900343	80.5026	72.482		87.768	0.000350966	-1.88334	-1.67347		188.712
	188.912	87.962	0.906071	62.7606	56.8656		87.962	0.907024	62.7074	56.9073		87.962	8.782e-05	-3.35914	-3.04653		178.237	87.889	0.89001	76.2229	67.8391		87.889	0.889851	76.1355	67.749		87.889	1.74508e-05	-1.81503	-1.61244		178.237	87.889	0.899323	80.2297	72.1524		87.889	0.900383	80.2736	72.2785		87.889	0.000342907	-1.88101	-1.6708		188.912
	189.113	88.057	0.910472	62.4688	56.8761		88.057	0.907026	62.3881	56.6218		88.057	0.000108576	-3.3196	-3.01241		178.437	87.984	0.889163	75.9641	67.5444		87.984	0.88986	75.9627	67.5968		87.984	7.52285e-06	-1.81637	-1.61421		178.437	87.984	0.9021	79.9653	72.1366		87.984	0.900414	80.0953	72.1191		87.984	0.000338984	-1.87941	-1.66883		189.113
	189.313	88.178	0.909497	62.2057	56.5759		88.178	0.906997	61.9865	56.2542		88.178	0.00015109	-3.27426	-2.9732		178.638	88.075	0.891387	75.7411	67.5146		88.075	0.889871	75.7965	67.45		88.075	-9.31663e-07	-1.81747	-1.61572		178.638	88.075	0.901444	79.7767	71.9142		88.075	0.900447	79.9256	71.9678		88.075	0.000334944	-1.87795	-1.66704		189.313
	189.514	88.239	0.906247	61.7293	55.9421		88.239	0.907003	61.7862	56.0697		88.239	0.000160692	-3.25177	-2.95406		178.838	88.166	0.88991	75.7196	67.3836		88.166	0.889877	75.6305	67.3033		88.166	-7.39032e-06	-1.81831	-1.61701		178.838	88.166	0.900762	79.787	71.8691		88.166	0.900483	79.7564	71.8165		88.166	0.00033081	-1.87651	-1.66531		189.514
	189.714	88.356	0.905196	61.4934	55.6636		88.356	0.906972	61.4049	55.7143		88.356	0.000196842	-3.22097	-2.92802		179.038	88.257	0.889078	75.455	67.0854		88.257	0.889881	75.4644	67.1565		88.257	-1.35222e-05	-1.81953	-1.61845		179.038	88.257	0.899603	79.5218	71.538		88.257	0.900514	79.5883	71.666		88.257	0.000325837	-1.87467	-1.66343		189.714
	189.915	88.447	0.908452	61.0296	55.4425		88.447	0.906931	61.1137	55.4406		88.447	0.000223374	-3.2102	-2.9194		179.239	88.348	0.890196	75.251	66.9882		88.348	0.889888	75.2982	67.0085		88.348	-1.92525e-05	-1.81915	-1.61883		179.239	88.348	0.902341	79.3035	71.5588		88.348	0.900548	79.4194	71.5154		88.348	0.000320992	-1.87339	-1.66189		189.915
	190.115	88.542	0.909631	60.7273	55.2395		88.542	0.906895	60.8143	55.1584		88.542	0.000256794	-3.21026	-2.92057		179.44	88.47	0.887941	75.165	66.7421		88.47	0.889886	75.0752	66.8099		88.47	-2.4553e-05	-1.81869	-1.6192		179.44	88.47	0.901326	79.0538	71.2532		88.47	0.900596	79.1931	71.3161		88.47	0.000312819	-1.87106	-1.65961		190.115
	190.316	88.633	0.909557	60.4037	54.9406		88.633	0.906842	60.5345	54.8952		88.633	0.000282992	-3.22624	-2.93562		179.64	88.56	0.894297	74.6356	66.7464		88.56	0.889876	74.9101	66.6631		88.56	-2.75592e-05	-1.81781	-1.61901		179.64	88.56	0.899194	79.2129	71.2278		88.56	0.900629	79.0259	71.1685		88.56	0.000305588	-1.86914	-1.65788		190.316
	190.517	88.751	0.90609	60.1133	54.4681		88.751	0.906769	60.1809	54.5642		88.751	0.000308069	-3.27463	-2.9791		179.84	88.712	0.888857	74.6409	66.3451		88.712	0.889867	74.6313	66.4137		88.712	-3.1074e-05	-1.8151	-1.61762		179.84	88.712	0.898945	78.8199	70.8548		88.712	0.900677	78.7432	70.9198		88.712	0.000289419	-1.86556	-1.65483		190.517
	190.717	88.815	0.902738	59.9554	54.124		88.815	0.906718	59.987	54.3822		88.815	0.000331979	-3.3276	-3.02517		180.04	88.773	0.890935	74.4555	66.335		88.773	0.889858	74.5191	66.3135		88.773	-3.27691e-05	-1.81428	-1.61742		180.04	88.773	0.898728	78.7201	70.748		88.773	0.9007	78.6297	70.8199		88.773	0.000284173	-1.86379	-1.65332		190.717
	190.917	88.906	0.905853	59.4033	53.8107		88.906	0.906642	59.7363	54.151		88.906	0.000345897	-3.37154	-3.0654		180.241	88.86	0.890234	74.3188	66.1611		88.86	0.889854	74.3592	66.1705		88.86	-3.40047e-05	-1.81085	-1.61485		180.241	88.86	0.899287	78.6664	70.7437		88.86	0.900726	78.4692	70.6776		88.86	0.000271458	-1.86172	-1.65174		190.917
	191.118	89.058	0.905758	59.2603	53.6755		89.058	0.906498	59.3012	53.7432		89.058	0.000369589	-3.5081	-3.1855		180.441	88.982	0.888194	74.1648	65.8727		88.982	0.88984	74.1353	65.9698		88.982	-3.6476e-05	-1.80659	-1.61204		180.441	88.982	0.900645	78.1976	70.4283		88.982	0.900756	78.2433	70.4776		88.982	0.000255562	-1.85834	-1.64899		191.118
	191.319	89.119	0.905087	58.9116	53.3201		89.119	0.906452	59.1391	53.5933		89.119	0.000373097	-3.56906	-3.23891		180.641	89.046	0.889551	74.1359	65.9476		89.046	0.889834	74.0176	65.8645		89.046	-3.76984e-05	-1.80225	-1.60821		180.641	89.046	0.901385	78.1202	70.4164		89.046	0.900764	78.124	70.3729		89.046	0.00024619	-1.85646	-1.64791		191.319
	191.519	89.267	0.904467	58.8403	53.2192		89.267	0.906363	58.7488	53.2304		89.267	0.00037793	-3.72818	-3.37761		180.842	89.198	0.889492	73.7301	65.5823		89.198	0.889815	73.7395	65.6149		89.198	-4.16202e-05	-1.79369	-1.60142		180.842	89.198	0.901457	77.8461	70.1749		89.198	0.900809	77.8432	70.1216		89.198	0.00022508	-1.85176	-1.64457		191.519
	191.72	89.361	0.907073	58.6313	53.1829		89.361	0.906307	58.5088	53.0073		89.361	0.000376074	-3.83406	-3.46935		181.042	89.289	0.892617	73.3764	65.497		89.289	0.889801	73.5732	65.4655		89.289	-4.37894e-05	-1.78767	-1.59646		181.042	89.289	0.901227	77.7481	70.0687		89.289	0.900838	77.6747	69.9712		89.289	0.000210566	-1.84874	-1.64255		191.72
	191.921	89.483	0.908353	58.3635	53.0147		89.483	0.906301	58.2094	52.7335		89.483	0.000364069	-3.96822	-3.58522		181.242	89.406	0.890215	73.4687	65.4029		89.406	0.889779	73.361	65.2749		89.406	-4.7648e-05	-1.78003	-1.59038		181.242	89.406	0.901098	77.5499	69.88		89.406	0.900881	77.4574	69.7793		89.406	0.000193381	-1.84529	-1.64		191.921
	192.121	89.544	0.905443	58.032	52.5447		89.544	0.906287	58.0595	52.5981		89.544	0.000355372	-4.02269	-3.63179		181.443	89.501	0.888874	73.2609	65.1197		89.501	0.889761	73.1897	65.121		89.501	-5.05056e-05	-1.77247	-1.5839		181.443	89.501	0.899709	77.3731	69.6133		89.501	0.900918	77.2814	69.6234		89.501	0.000178524	-1.84188	-1.63792		192.121
	192.322	89.634	0.907514	57.6418	52.3107		89.634	0.906349	57.8307	52.3935		89.634	0.000340222	-4.10329	-3.70069		181.643	89.592	0.887726	73.0524	64.8506		89.592	0.889744	73.027	64.9747		89.592	-5.17324e-05	-1.76545	-1.57804		181.643	89.592	0.901647	77.0179	69.443		89.592	0.900958	77.112	69.4746		89.592	0.000162725	-1.83919	-1.63615		192.322
	192.523	89.756	0.905704	57.5323	52.1072		89.756	0.906477	57.4911	52.0909		89.756	0.000319494	-4.19049	-3.77511		181.843	89.683	0.890732	72.8592	64.898		89.683	0.889727	72.8648	64.8288		89.683	-5.38851e-05	-1.75748	-1.57102		181.843	89.683	0.902973	76.8208	69.3671		89.683	0.901002	76.9424	69.3262		89.683	0.000149076	-1.83568	-1.63423		192.523
	192.724	89.817	0.903608	57.4233	51.8882		89.817	0.906557	57.2356	51.8631		89.817	0.000296013	-4.23777	-3.81448		182.043	89.774	0.887611	72.7504	64.5741		89.774	0.889716	72.7045	64.6846		89.774	-5.58937e-05	-1.74888	-1.56323		182.043	89.774	0.901868	76.5761	69.0615		89.774	0.90105	76.7722	69.1775		89.774	0.000136208	-1.83125	-1.632		192.724
	192.925	89.968	0.908862	56.9448	51.755		89.968	0.906787	56.5665	51.2688		89.968	0.000248373	-4.32419	-3.88682		182.243	89.892	0.890339	72.3344	64.4021		89.892	0.889702	72.4992	64.5006		89.892	-5.76104e-05	-1.73822	-1.55363		182.243	89.892	0.901221	76.5345	68.9745		89.892	0.901118	76.5518	68.9838		89.892	0.000120552	-1.82619	-1.62948		192.925
	193.125	90.059	0.904898	56.8423	51.4364		90.059	0.906939	56.1612	50.9077		90.059	0.000227578	-4.38335	-3.93589		182.444	89.987	0.889357	72.4456	64.43		89.987	0.889688	72.3346	64.3532		89.987	-5.84657e-05	-1.72977	-1.54593		182.444	89.987	0.901392	76.3955	68.8624		89.987	0.901157	76.3743	68.8278		89.987	0.000109194	-1.8224	-1.62773		193.125
	193.326	90.15	0.904766	56.6769	51.2793		90.15	0.907092	55.5804	50.396		90.15	0.000194242	-4.41614	-3.96409		182.644	90.048	0.889375	72.2007	64.2135		90.048	0.889684	72.2304	64.2606		90.048	-5.74673e-05	-1.72433	-1.54079		182.644	90.048	0.899948	76.3317	68.6946		90.048	0.901182	76.2596	68.7272		90.048	0.000102356	-1.81862	-1.62593		193.326
	193.527	90.272	0.904206	56.4499	51.0424		90.272	0.907276	54.8418	49.7426		90.272	0.000126886	-4.49157	-4.02818		182.844	90.169	0.890418	71.8917	64.0136		90.169	0.889681	72.0215	64.074		90.169	-5.72651e-05	-1.71409	-1.53115		182.844	90.169	0.903262	75.794	68.4618		90.169	0.901223	76.0358	68.527		90.169	9.10936e-05	-1.81335	-1.6237		193.527
	193.727	90.333	0.906344	56.1958	50.9327		90.333	0.907365	54.4207	49.3708		90.333	0.000111548	-4.49211	-4.03068		183.045	90.29	0.89032	71.8373	63.9582		90.29	0.889672	71.8152	63.8907		90.29	-5.71673e-05	-1.70461	-1.52199		183.045	90.29	0.899024	75.9037	68.2393		90.29	0.901246	75.8138	68.3277		90.29	8.10961e-05	-1.80781	-1.62146		193.727
	193.928	90.42	0.908607	54.8406	49.8286		90.42	0.907472	53.8697	48.8832		90.42	6.76036e-05	-4.52944	-4.06429		183.245	90.347	0.888277	71.52	63.5295		90.347	0.889667	71.7204	63.8067		90.347	-5.52272e-05	-1.70069	-1.51811		183.245	90.347	0.89954	75.6403	68.0415		90.347	0.90125	75.71	68.2339		90.347	7.84609e-05	-1.80532	-1.6205		193.928
	194.129	90.572	0.908403	52.0473	47.28		90.572	0.907631	52.8545	47.9831		90.572	-3.9445e-05	-4.60727	-4.13474		183.445	90.469	0.88906	71.4966	63.5648		90.469	0.889657	71.5143	63.6234		90.469	-5.33551e-05	-1.69314	-1.51047		183.445	90.469	0.902582	75.5573	68.1966		90.469	0.901248	75.4893	68.0337		90.469	7.0729e-05	-1.80049	-1.61883		194.129
	194.329	90.663	0.90767	50.7353	46.0509		90.663	0.907748	52.2535	47.449		90.663	-8.89755e-05	-4.62607	-4.15427		183.646	90.594	0.890435	71.2325	63.4279		90.594	0.889647	71.3061	63.4379		90.594	-4.97746e-05	-1.68703	-1.50399		183.646	90.594	0.902812	75.3039	67.9853		90.594	0.90122	75.2656	67.8301		90.594	6.61183e-05	-1.79639	-1.61776		194.329
	194.53	90.754	0.911489	50.1418	45.7037		90.754	0.907853	51.6316	46.8965		90.754	-0.000125838	-4.61631	-4.14947		183.846	90.685	0.890293	70.8795	63.1035		90.685	0.889642	71.1562	63.3042		90.685	-4.68153e-05	-1.68406	-1.50056		183.846	90.685	0.902376	74.9591	67.6413		90.685	0.901198	75.1056	67.6834		90.685	6.42696e-05	-1.79432	-1.6176		194.53
	194.73	90.879	0.912343	49.646	45.2942		90.879	0.908024	50.9449	46.2786		90.879	-0.00020023	-4.53243	-4.08149		184.046	90.806	0.891648	70.9999	63.3069		90.806	0.889637	70.9579	63.1273		90.806	-4.32271e-05	-1.68032	-1.49611		184.046	90.806	0.899695	75.1165	67.5819		90.806	0.901162	74.8934	67.4906		90.806	6.77413e-05	-1.79155	-1.61747		194.73
	194.931	90.97	0.910917	49.3258	44.9318		90.97	0.908157	50.3391	45.74		90.97	-0.00024377	-4.37468	-3.94675		184.247	90.867	0.887758	70.7401	62.8001		90.867	0.889632	70.8583	63.0386		90.867	-4.06636e-05	-1.68018	-1.49548		184.247	90.867	0.901298	74.8138	67.4295		90.867	0.901138	74.7882	67.3937		90.867	6.48027e-05	-1.79143	-1.61826		194.931
	195.131	91.031	0.908536	49.3939	44.8761		91.031	0.908233	50.0122	45.4463		91.031	-0.000292253	-4.31989	-3.90101		184.447	90.985	0.888166	70.7066	62.7992		90.985	0.88963	70.6656	62.8673		90.985	-3.71152e-05	-1.68332	-1.49742		184.447	90.985	0.901346	74.49	67.1413		90.985	0.901102	74.5862	67.2089		90.985	6.89556e-05	-1.79395	-1.6217		195.131
	195.332	91.152	0.906916	49.1513	44.576		91.152	0.908403	49.4686	44.9545		91.152	-0.000368124	-4.09711	-3.70958		184.647	91.08	0.889252	70.6754	62.8483		91.08	0.88963	70.5127	62.7311		91.08	-3.44345e-05	-1.6862	-1.49931		184.647	91.08	0.90162	74.2769	66.9695		91.08	0.901064	74.4241	67.0607		91.08	7.31441e-05	-1.79614	-1.62464		195.332
	195.532	91.244	0.906964	49.0699	44.5047		91.244	0.908489	49.1488	44.6632		91.244	-0.000429869	-3.74444	-3.40053		184.848	91.201	0.891479	70.1913	62.574		91.201	0.889637	70.3173	62.5575		91.201	-3.33638e-05	-1.69398	-1.5056		184.848	91.201	0.901389	73.9952	66.6985		91.201	0.901022	74.2178	66.8719		91.201	8.69949e-05	-1.80206	-1.63048		195.532
	195.733	91.365	0.909924	48.875	44.4726		91.365	0.908533	48.7602	44.3077		91.365	-0.000508	-3.33277	-3.04017		185.048	91.292	0.889081	70.463	62.6473		91.292	0.889645	70.1707	62.4271		91.292	-3.23682e-05	-1.69557	-1.5065		185.048	91.292	0.902431	74.1165	66.8851		91.292	0.900991	74.0617	66.7295		91.292	9.59329e-05	-1.80286	-1.63238		195.733
	195.934	91.426	0.90694	48.8886	44.3391		91.426	0.908482	48.5595	44.1252		91.426	-0.000553156	-3.00121	-2.74667		185.249	91.353	0.890397	69.9092	62.2469		91.353	0.88965	70.0709	62.3385		91.353	-3.05859e-05	-1.70258	-1.51261		185.249	91.353	0.899329	73.9565	66.5112		91.353	0.900973	73.9565	66.6341		91.353	9.77426e-05	-1.80797	-1.63661		195.934
	196.134	91.574	0.907233	48.7611	44.2376		91.574	0.908389	48.0935	43.696		91.574	-0.000658409	-2.3262	-2.15155		185.45	91.474	0.890205	69.809	62.1443		91.474	0.889661	69.8758	62.1651		91.474	-3.07158e-05	-1.71426	-1.52284		185.45	91.474	0.900743	73.842	66.5127		91.474	0.900943	73.746	66.4429		91.474	0.000113398	-1.81581	-1.64322		196.134
	196.335	91.668	0.908161	48.2887	43.8539		91.668	0.90823	47.7326	43.3662		91.668	-0.000726409	-1.76921	-1.65607		185.65	91.565	0.891272	69.6107	62.042		91.565	0.88967	69.7253	62.0317		91.565	-3.35683e-05	-1.72499	-1.53244		185.65	91.565	0.899732	73.621	66.2391		91.565	0.900924	73.5844	66.2966		91.565	0.000133806	-1.82262	-1.64851		196.335
	196.535	91.729	0.906717	47.7428	43.2892		91.729	0.908104	47.4465	43.1048		91.729	-0.000775702	-1.43527	-1.35942		185.851	91.653	0.890023	69.6243	61.9672		91.653	0.889679	69.579	61.9021		91.653	-3.57844e-05	-1.73506	-1.54153		185.851	91.653	0.903444	73.1658	66.1011		91.653	0.900904	73.4285	66.1547		91.653	0.000151062	-1.8288	-1.6532		196.535
	196.736	91.881	0.910284	47.1948	42.9607		91.881	0.907738	46.7858	42.4987		91.881	-0.000873874	-0.628201	-0.641769		186.051	91.774	0.889482	69.5798	61.89		91.774	0.889695	69.3751	61.7217		91.774	-3.78424e-05	-1.75492	-1.5597		186.051	91.774	0.899276	73.3459	65.9583		91.774	0.90089	73.2093	65.9559		91.774	0.000170479	-1.84044	-1.66103		196.736
	196.936	91.942	0.910134	47.4269	43.1648		91.942	0.907578	46.5066	42.2405		91.942	-0.000926245	-0.320289	-0.367463		186.251	91.9	0.887074	69.3656	61.5324		91.9	0.889709	69.1564	61.5284		91.9	-4.44756e-05	-1.78192	-1.58454		186.251	91.9	0.899848	73.0332	65.7188		91.9	0.900878	72.9783	65.7467		91.9	0.000205362	-1.85534	-1.66998		196.936
	197.137	92.029	0.90847	47.3907	43.0531		92.029	0.907347	46.1514	41.9052		92.029	-0.000997659	0.0766405	-0.0121907		186.452	91.96	0.889518	69.266	61.6133		91.96	0.889716	69.0574	61.4405		91.96	-4.59526e-05	-1.79543	-1.59699		186.452	91.96	0.902088	73.0195	65.87		91.96	0.900873	72.8648	65.6464		91.96	0.000215792	-1.86274	-1.67431		197.137
	197.338	92.155	0.910969	44.696	40.7167		92.155	0.907022	45.6912	41.4724		92.155	-0.0010538	0.625284	0.476678		186.652	92.082	0.8867	68.9133	61.1054		92.082	0.889729	68.8419	61.2496		92.082	-5.39677e-05	-1.82336	-1.62268		186.652	92.082	0.900458	72.8071	65.5597		92.082	0.900863	72.6394	65.4422		92.082	0.00025449	-1.87838	-1.6836		197.338
	197.538	92.276	0.908652	44.1788	40.1432		92.276	0.906723	45.5364	41.3094		92.276	-0.00108638	1.07206	0.876594		186.852	92.2	0.890238	68.5266	61.0049		92.2	0.889734	68.6238	61.0565		92.2	-6.56009e-05	-1.86102	-1.6574		186.852	92.2	0.899116	72.7337	65.3961		92.2	0.900858	72.4179	65.2426		92.2	0.000305681	-1.89867	-1.69504		197.538
	197.739	92.367	0.908878	43.1518	39.2197		92.367	0.906513	45.4657	41.2308		92.367	-0.00111016	1.4041	1.17378		187.053	92.298	0.890899	68.6236	61.1367		92.298	0.889736	68.447	60.8994		92.298	-7.49204e-05	-1.88953	-1.68354		187.053	92.298	0.900183	72.4325	65.2025		92.298	0.900856	72.2316	65.0779		92.298	0.000347049	-1.91499	-1.70497		197.739
	197.939	92.489	0.906404	42.7356	38.7358		92.489	0.906237	46.0386	41.7259		92.489	-0.00114311	1.65608	1.40235		187.253	92.389	0.89133	68.4036	60.9702		92.389	0.889733	68.2816	60.7524		92.389	-8.33279e-05	-1.91759	-1.7092		187.253	92.389	0.901848	71.9753	64.9107		92.389	0.900855	72.0583	64.9193		92.389	0.000384801	-1.93139	-1.71517		197.939
	198.141	92.58	0.90384	42.8447	38.7247		92.58	0.906024	46.1972	41.8508		92.58	-0.00116863	1.88505	1.60875		187.453	92.477	0.888394	68.3337	60.7073		92.477	0.889724	68.1147	60.6039		92.477	-9.12936e-05	-1.95031	-1.7392		187.453	92.477	0.898483	72.0559	64.741		92.477	0.900868	71.8887	64.766		92.477	0.000420976	-1.95051	-1.72752		198.141
	198.341	92.667	0.903913	43.5322	39.3494		92.667	0.905813	46.7079	42.2932		92.667	-0.00119357	2.1865	1.87937		187.653	92.598	0.889952	68.0128	60.5281		92.598	0.889708	67.8879	60.4016		92.598	-0.000102091	-1.99446	-1.77953		187.653	92.598	0.903639	71.7846	64.8674		92.598	0.900888	71.6532	64.5536		92.598	0.000470561	-1.9773	-1.7456		198.341
	198.542	92.762	0.902285	44.7709	40.3961		92.762	0.905571	47.5355	43.0235		92.762	-0.0012211	2.40645	2.07842		187.854	92.689	0.8895	67.8163	60.3226		92.689	0.889692	67.7109	60.2431		92.689	-0.000110167	-2.02756	-1.80968		187.854	92.689	0.899349	71.519	64.3205		92.689	0.900933	71.4744	64.3929		92.689	0.000507961	-1.99785	-1.75969		198.542
	198.742	92.853	0.90253	45.6856	41.2327		92.853	0.905335	48.2425	43.6434		92.853	-0.00124736	2.62972	2.28047		188.054	92.746	0.889675	67.5739	60.1188		92.746	0.889688	67.5976	60.1415		92.746	-0.000115201	-2.05122	-1.83134		188.054	92.746	0.900835	71.1104	64.0587		92.746	0.900954	71.3618	64.2913		92.746	0.00053136	-2.01284	-1.77092		198.742
	198.943	92.944	0.903813	48.3756	43.7225		92.944	0.905101	49.1286	44.4305		92.944	-0.00127314	2.86744	2.49563		188.254	92.898	0.892529	67.3996	60.1561		92.898	0.889647	67.2992	59.8744		92.898	-0.000128726	-2.11034	-1.88521		188.254	92.898	0.901547	70.983	63.9946		92.898	0.901072	71.0592	64.0203		92.898	0.000594412	-2.05066	-1.79866		198.943
	199.144	93.066	0.905169	51.2563	46.3956		93.066	0.904823	50.2387	45.4226		93.066	-0.00130673	3.11503	2.72103		188.455	92.963	0.888677	67.1007	59.6308		92.963	0.889631	67.1669	59.7558		92.963	-0.000134563	-2.13669	-1.90927		188.455	92.963	0.901418	70.7851	63.8069		92.963	0.901116	70.9292	63.9062		92.963	0.000621637	-2.06793	-1.81213		199.144
	199.344	93.153	0.905174	54.2362	49.0932		93.153	0.904568	50.9794	46.0851		93.153	-0.00132966	3.3039	2.89288		188.655	93.084	0.8885	67.0751	59.5962		93.084	0.889602	66.918	59.5335		93.084	-0.00014551	-2.18646	-1.9548		188.655	93.084	0.901458	70.5531	63.6007		93.084	0.901238	70.6849	63.6949		93.084	0.00067263	-2.10249	-1.84237		199.344
	199.544	93.218	0.904345	57.163	51.6951		93.218	0.904478	51.3883	46.4521		93.218	-0.00134633	3.4566	3.0317		188.856	93.206	0.891399	66.565	59.336		93.206	0.889571	66.6467	59.2894		93.206	-0.000156725	-2.23436	-1.99857		188.856	93.206	0.902347	70.4765	63.5943		93.206	0.901354	70.4365	63.48		93.206	0.000724677	-2.1365	-1.87303		199.544
	199.745	93.339	0.902105	56.4137	50.8911		93.339	0.904218	52.2733	47.2486		93.339	-0.00137533	3.74964	3.29818		189.056	93.266	0.890096	66.3285	59.0387		93.266	0.889551	66.5209	59.1777		93.266	-0.000162256	-2.25752	-2.01973		189.056	93.266	0.900184	70.3247	63.3052		93.266	0.901421	70.3125	63.3753		93.266	0.000750249	-2.15295	-1.88793		199.745
	199.946	93.431	0.904159	54.9696	49.7013		93.431	0.904067	52.7109	47.6441		93.431	-0.00139583	3.9708	3.49945		189.256	93.388	0.89055	66.2899	59.0345		93.388	0.889518	66.2139	58.9012		93.388	-0.000173837	-2.30431	-2.06251		189.256	93.388	0.902566	70.0345	63.2108		93.388	0.901553	70.0569	63.1603		93.388	0.000803554	-2.18603	-1.91783		199.946
	200.147	93.552	0.904401	54.5542	49.3389		93.552	0.90393	53.1494	48.0414		93.552	-0.00142087	4.25007	3.75388		189.457	93.479	0.889026	66.1765	58.8326		93.479	0.889497	65.9713	58.6836		93.479	-0.000182419	-2.33913	-2.09436		189.457	93.479	0.899658	69.8468	62.8383		93.479	0.901659	69.8642	62.9968		93.479	0.000842825	-2.21049	-1.93987		200.147
	200.347	93.643	0.904458	54.2103	49.0309		93.643	0.903842	53.1966	48.0841		93.643	-0.00143771	4.44901	3.93533		189.657	93.601	0.888999	65.8785	58.5659		93.601	0.889472	65.6394	58.3861		93.601	-0.000194301	-2.38594	-2.1372		189.657	93.601	0.900041	69.5836	62.6282		93.601	0.901802	69.5775	62.7736		93.601	0.000896878	-2.24321	-1.96926		200.347
	200.548	93.765	0.903905	53.5952	48.445		93.765	0.903715	53.106	48.0002		93.765	-0.00145793	4.69999	4.1645		189.857	93.692	0.889986	65.9434	58.6887		93.692	0.889454	65.3908	58.1634		93.692	-0.000203154	-2.42091	-2.16921		189.857	93.692	0.901449	69.5915	62.7332		93.692	0.901909	69.3511	62.5936		93.692	0.000936899	-2.26759	-1.99111		200.548
	200.749	93.856	0.903606	52.951	47.8468		93.856	0.903624	52.9975	47.8992		93.856	-0.0014713	4.8772	4.32652		190.058	93.753	0.89092	65.4277	58.2908		93.753	0.889437	65.2214	58.0116		93.753	-0.000209396	-2.44411	-2.19045		190.058	93.753	0.900052	69.3448	62.4139		93.753	0.901982	69.1972	62.46		93.753	0.00096501	-2.28375	-2.0056		200.749
	200.949	93.947	0.901486	51.9115	46.7975		93.947	0.903527	52.9134	47.8196		93.947	-0.00148298	5.04194	4.47725		190.258	93.874	0.88928	65.2359	58.013		93.874	0.88941	64.891	57.7155		93.874	-0.000221321	-2.49151	-2.23385		190.258	93.874	0.902802	68.9144	62.2161		93.874	0.902124	68.8897	62.1864		93.874	0.0010184	-2.31675	-2.03517		200.949
	201.15	94.068	0.905206	50.602	45.8053		94.068	0.903411	52.941	47.8392		94.068	-0.00149569	5.24943	4.66728		190.459	93.996	0.887581	65.2723	57.9345		93.996	0.88939	64.5519	57.4115		93.996	-0.000233548	-2.53862	-2.27698		190.459	93.996	0.900604	69.0467	62.1837		93.996	0.902276	68.5799	61.9078		93.996	0.00107279	-2.34964	-2.06472		201.15
	201.35	94.186	0.903594	49.8438	45.0386		94.186	0.903284	53.7032	48.5179		94.186	-0.00150586	5.44058	4.84247		190.659	94.087	0.888112	64.8805	57.6212		94.087	0.889366	64.3022	57.1884		94.087	-0.000242857	-2.5737	-2.30909		190.659	94.087	0.906629	68.7422	62.3236		94.087	0.902384	68.346	61.6994		94.087	0.00111397	-2.3742	-2.08687		201.35
	201.551	94.285	0.905301	49.85	45.1293		94.285	0.903196	54.4318	49.1671		94.285	-0.00151238	5.59705	4.98592		190.859	94.148	0.888811	64.5752	57.3952		94.148	0.889345	64.1355	57.0383		94.148	-0.000249126	-2.59764	-2.331		190.859	94.148	0.904287	68.6235	62.0553		94.148	0.902471	68.1932	61.5608		94.148	0.0011416	-2.39101	-2.10206		201.551
	201.752	94.373	0.903116	51.1047	46.1535		94.373	0.903113	55.0926	49.7558		94.373	-0.00151656	5.73168	5.10933		191.06	94.3	0.889027	64.2535	57.1231		94.3	0.889296	63.7138	56.6601		94.3	-0.000264622	-2.65609	-2.38449		191.06	94.3	0.903449	68.3313	61.7339		94.3	0.902663	67.7991	61.2121		94.3	0.0012095	-2.43228	-2.13957		201.752
	201.952	94.464	0.903924	52.7615	47.6924		94.464	0.903027	55.7867	50.3743		94.464	-0.00151952	5.86713	5.23348		191.26	94.361	0.889811	63.7963	56.7667		94.361	0.889294	63.5436	56.5082		94.361	-0.000271157	-2.68045	-2.40677		191.26	94.361	0.902046	68.1403	61.4657		94.361	0.902749	67.6463	61.0669		94.361	0.00123803	-2.44956	-2.15534		201.952
	202.153	94.555	0.901565	54.6271	49.2498		94.555	0.902927	56.5025	51.0122		94.555	-0.0015207	5.998	5.35338		191.461	94.479	0.888497	63.526	56.4427		94.479	0.88927	63.2077	56.2055		94.479	-0.000283483	-2.72594	-2.44838		191.461	94.479	0.902124	67.7773	61.1435		94.479	0.902884	67.3417	60.7978		94.479	0.00129157	-2.48203	-2.18515		202.153
	202.354	94.646	0.904273	56.6064	51.1876		94.646	0.902848	57.2902	51.7156		94.646	-0.00152123	6.1315	5.4756		191.661	94.6	0.887756	63.1986	56.1049		94.6	0.889205	62.8703	55.9028		94.6	-0.000296436	-2.77352	-2.49187		191.661	94.6	0.902929	67.0871	60.5748		94.6	0.903052	67.0264	60.5245		94.6	0.00134757	-2.51621	-2.21675		202.354
	202.554	94.737	0.901206	59.1801	53.3335		94.737	0.902725	58.0561	52.3989		94.737	-0.00152005	6.276	5.60782		191.862	94.695	0.888986	62.573	55.6265		94.695	0.88919	62.6114	55.6721		94.695	-0.000306194	-2.80933	-2.52458		191.862	94.695	0.900408	66.88	60.2192		94.695	0.903187	66.7927	60.2992		94.695	0.00138952	-2.54214	-2.24089		202.554
	202.755	94.855	0.903772	61.4302	55.5189		94.855	0.90261	59.1488	53.3748		94.855	-0.00151642	6.43815	5.75598		192.062	94.786	0.88968	62.1351	55.2804		94.786	0.889143	62.3468	55.4335		94.786	-0.000315961	-2.84436	-2.55658		192.062	94.786	0.903313	66.3024	59.8918		94.786	0.903273	66.5448	60.0869		94.786	0.0014314	-2.56764	-2.26474		202.755
	202.955	94.95	0.900877	63.0925	56.8386		94.95	0.902497	60.0662	54.1896		94.95	-0.00151218	6.58303	5.88827		192.263	94.877	0.890681	61.3683	54.6595		94.877	0.889134	62.097	55.2108		94.877	-0.000325315	-2.87939	-2.58856		192.263	94.877	0.904073	66.0155	59.6828		94.877	0.903397	66.3161	59.8781		94.877	0.00147132	-2.59329	-2.28887		202.955
	203.156	95.041	0.90179	63.9393	57.6598		95.041	0.902422	60.9477	54.9782		95.041	-0.00150717	6.72446	6.01729		192.463	94.969	0.889019	61.015	54.2435		94.969	0.889104	61.8071	54.9518		94.969	-0.00033524	-2.91547	-2.62149		192.463	94.969	0.904076	65.5332	59.247		94.969	0.90351	66.0655	59.6384		94.969	0.0015136	-2.61982	-2.31395		203.156
																	192.663	95.06	0.889831	60.5288	53.8604		95.06	0.889076	61.5718	54.7374		95.06	-0.000344905	-2.9481	-2.65125		192.663	95.06	0.904352	64.909	58.7006		95.06	0.90364	65.8189	59.4368		95.06	0.00155462	-2.64405	-2.33702
[truncated: 584 more columns]

## Sheet: Fig.6c
Figure 6c
			Transition 1								Transition 2
	Ligand		Ti	Ti	Ti	Mean	Mean SD	Dti (Ti-Ti Apo)	DTi SD		Ti	Ti	Ti	Mean	Mean SD	DTi (Ti-Ti Apo)	DTi SD
Data 1	Apo		44.1	44.7	44.4	44.4	0.3	0	0.424264		53.7	54	53.7	53.8	0.173205	0	0.244949
Data 2	InsP3		52.8	52.9	53.1	52.9333	0.152753	8.53333	0.33665		58.1	58.1	58.4	58.2	0.173205	4.4	0.244949
Data 3	InsP4		53.3	53.5	53.7	53.5	0.2	9.1	0.360555		58.6	58.7	59	58.7667	0.208167	4.96667	0.270801
Data 4	1-s		55.7	55.6	55.6	55.6333	0.057735	11.2333	0.305505		60.8	60.5	60.7	60.6667	0.152753	6.86667	0.23094
Data 5	1-p		54.7	54.9	54.6	54.7333	0.152753	10.3333	0.33665		59.7	60	59.9	59.8667	0.152753	6.06667	0.23094
Data 6	2-s		53.1	52.8	53.3	53.0667	0.251661	8.66667	0.391578		58.4	58.2	58.5	58.3667	0.152753	4.56667	0.23094
Data 7	3-s		52.1	51.8	52	51.9667	0.152753	7.56667	0.33665		57.5	57.4	57.4	57.4333	0.057735	3.63333	0.182574
Data 8	4-s		51.8	51.7	51.7	51.7333	0.057735	7.33333	0.305505		57.3	57.2	57.3	57.2667	0.057735	3.46667	0.182574
Data 9	5-s		51.5	51.1	51.3	51.3	0.2	6.9	0.360555		57.1	56.9	56.9	56.9667	0.11547	3.16667	0.208167
Data 10	5-p		52.2	52.1	52	52.1	0.1	7.7	0.316228		57.7	57.6	57.6	57.6333	0.057735	3.83333	0.182574
Data 11	6a-s		51.4	51.5	51.7	51.5333	0.152753	7.13333	0.33665		57.2	57.4	57.4	57.3333	0.11547	3.53333	0.208167
Data 12	6b-s		45.5	46.3	45.3	45.7	0.52915	1.3	0.608276		54.6	54.6	54.6	54.6	0	0.8	0.173205
Data 13	7a-s		50.2	49.5	49.4	49.7	0.43589	5.3	0.52915		56.4	55.9	56.1	56.1333	0.251661	2.33333	0.305505
Data 14	7b-s		45.4	45.1	46.4	45.6333	0.680686	1.23333	0.743864		54.4	54.1	54.6	54.3667	0.251661	0.566667	0.305505
Data 15	8		44.2	44.1	44.4	44.2333	0.152753	-0.166667	0.33665		54.2	54.1	54.1	54.1333	0.057735	0.333333	0.182574
Data 16	9		44.2	44.9	44.5	44.5333	0.351188	0.133333	0.46188		54.5	54.5	54.4	54.4667	0.057735	0.666667	0.182574
			N	3							N	3

## Sheet: Fig.7a
FIGURE 7a
min	Detector response	Detector response	Detector response	Detector response	Detector response	Detector response	Detector response	Detector response	Detector response	Detector response	Detector response	Detector response		Detector response	Detector response	Detector response	Detector response		Detector response	Detector response	Detector response	Detector response
					7b-s	7b-s control	7a-s	7a-s control	1s	1s control	1p	1p control		5p	5p control	5s	5s control		6b-s	6b-s control	6a-s	6a-s control
	145 IP3 IP3K	145 IP3 control	1345 IP4 IP3K	1345 IP4 control	a-D-glycoside IP3K	a-D-glycoside control	b-D-glycoside IP3K	b-D-glycoside control	L-scyllo 124 IP3K	L-scyllo 124 control	scyllo 1235 IP3K	scyllo 1235 control		DLscyllo deoxy hydroxy methyl 1246 IP3K	DLscyllo deoxy hydroxy methyl 1246 cont	DLscyllo deoxy hydroxy methyl 124 IP3K	DLscyllo deoxy hydroxy methyl 124 cont		a D gluc 134 sugar 82 IP3K	a D gluc 134 sugar 82 control	b D gluc 134 sugar 80 IP3K	b D gluc 134 sugar 80 control
0	14	102	130	-2385	519	253	-131	457	376	204	-45	-376		-1053	-359	-107	-451		81	29	-89	-350
0.00833333	13	36	60	-2166	250	236	-134	448	377	75	-60	-386		-1032	-191	-98	-229		85	45	-91	-370
0.0166667	-14	-11	-14	-7	-8	107	-11	218	-10	-8	-9	-10		-311	-18	-39	-19		31	-17	-36	-19
0.025	-12	-10	-12	-9	-8	-14	-10	-13	-10	-9	-10	-15		-16	-19	-15	-17		-18	-18	-16	-21
0.0333333	-9	0	23	11	0	-14	-4	-14	-6	-2	-10	-8		-16	5	-17	-25		-18	-22	-17	-19
0.0416667	5	25	54	26	14	5	21	8	4	17	-6	14		-12	21	-25	-34		-29	-26	0	-4
0.05	20	36	97	45	33	24	64	33	30	32	5	34		-16	43	-24	-48		-35	-23	0	15
0.0583333	24	46	120	47	41	46	92	73	51	53	13	61		-27	54	-15	-50		-23	-18	-7	45
0.0666667	20	45	139	41	40	55	124	96	78	63	14	76		-31	60	-7	-46		-7	4	-19	59
0.075	17	39	143	35	29	57	135	123	91	66	11	85		-31	62	17	-36		19	23	-45	71
0.0833333	13	33	141	26	6	53	141	133	102	61	-1	85		-26	61	28	-14		33	51	-60	70
0.0916667	13	29	133	25	-9	40	138	135	101	45	-13	78		-4	66	38	0		48	65	-72	62
0.1	28	26	137	36	-33	31	132	131	91	32	-29	76		14	84	37	13		50	72	-70	55
0.108333	41	36	145	53	-41	28	135	126	85	23	-38	76		38	104	24	12		38	70	-56	49
0.116667	68	47	169	85	-38	31	148	127	84	25	-38	81		54	145	11	5		28	55	-45	53
0.125	85	67	192	107	-33	45	165	139	88	34	-29	101		67	174	-7	-8		14	42	-27	68
0.133333	106	80	226	140	-18	60	198	159	112	49	-10	121		65	213	-16	-32		12	28	-20	89
0.141667	114	94	244	151	-12	82	219	191	129	63	4	149		55	233	-16	-50		16	29	-20	121
0.15	113	96	265	160	-11	93	247	211	157	68	27	169		45	249	-8	-66		30	38	-27	143
0.158333	106	93	268	160	-19	100	262	232	172	63	33	184		37	251	10	-73		52	52	-42	168
0.166667	94	89	266	154	-40	93	270	238	185	51	33	191		35	245	23	-70		70	79	-54	173
0.175	86	79	264	155	-55	79	269	236	185	22	29	188		45	246	43	-64		83	91	-64	174
0.183333	84	77	267	162	-72	70	264	228	180	4	18	182		57	252	47	-56		88	101	-63	171
0.191667	86	87	270	173	-76	56	262	216	173	-22	15	175		81	262	41	-53		78	97	-54	165
0.2	100	99	289	197	-69	51	267	209	169	-30	22	180		97	296	31	-60		68	82	-42	165
0.208333	112	128	306	217	-59	56	276	213	172	-34	32	195		106	320	11	-72		51	69	-21	179
0.216667	128	147	335	245	-37	61	299	220	189	-31	58	212		105	357	0	-98		44	53	-13	197
0.225	132	172	352	256	-21	73	319	237	207	-22	81	244		90	374	-5	-113		44	48	-4	230
0.233333	129	180	368	267	-5	79	342	251	234	-17	106	261		75	385	-1	-133		56	53	-5	254
0.241667	121	183	373	265	-2	79	352	265	250	-19	119	275		55	382	20	-136		81	67	-16	281
0.25	106	177	370	254	-2	73	357	268	261	-28	126	277		43	368	36	-132		101	89	-28	296
0.258333	97	165	362	247	-6	56	355	259	262	-48	125	267		43	355	62	-122		126	108	-40	302
0.266667	90	156	354	241	-16	40	346	247	251	-63	115	255		49	340	74	-104		135	127	-46	299
0.275	92	152	353	245	-22	22	339	225	243	-81	110	240		64	337	82	-94		133	132	-43	293
0.283333	112	157	357	263	-17	13	333	213	231	-87	110	234		77	345	80	-91		127	128	-34	291
0.291667	128	171	367	280	-10	15	333	202	232	-85	118	239		86	358	68	-92		116	120	-13	298
0.3	158	185	386	309	12	21	341	199	241	-74	137	249		83	379	61	-106		108	111	2	311
0.308333	172	199	399	325	29	42	351	206	255	-54	156	270		67	388	56	-120		106	108	19	337
0.316667	184	206	418	344	51	57	365	215	278	-39	183	284		49	393	61	-136		122	116	25	358
0.325	183	202	426	348	64	73	372	224	292	-23	196	296		22	383	83	-140		135	126	22	386
0.333333	174	194	429	347	69	76	373	222	306	-19	208	300		7	360	100	-135		163	154	13	400
0.341667	165	179	430	342	67	77	367	213	306	-19	208	289		0	338	128	-123		181	173	-1	411
0.35	156	168	426	336	62	74	351	197	294	-23	205	278		3	309	146	-96		201	194	-9	410
0.358333	160	164	424	337	60	64	336	168	280	-29	201	261		19	294	156	-78		206	204	-7	401
0.366667	174	168	433	347	63	63	319	147	255	-32	200	253		34	281	154	-61		205	205	0	393
0.375	190	187	445	364	75	72	313	118	242	-23	207	253		54	282	144	-59		200	198	25	382
0.383333	218	205	473	393	103	85	316	106	235	-12	225	259		63	289	129	-64		187	185	48	382
0.391667	234	239	497	413	126	123	327	98	239	15	244	285		60	296	118	-74		184	180	80	391
0.4	250	259	534	445	168	151	352	102	255	38	274	302		55	300	119	-81		191	182	97	407
0.408333	259	290	562	458	200	199	376	116	268	79	294	329		46	301	137	-73		203	197	116	438
0.416667	274	308	602	486	247	235	417	128	298	112	327	346		44	311	161	-31		239	244	126	464
0.425	293	350	631	506	281	296	450	157	323	168	352	376		66	329	219	22		277	293	157	512
0.433333	354	393	693	564	352	346	523	183	373	218	406	405		101	392	271	147		348	397	196	549
0.441667	425	495	756	628	415	447	592	242	424	324	461	473		197	464	371	261		410	481	297	628
0.45	580	592	891	770	554	539	731	299	534	421	582	545		289	630	457	461		528	643	401	702
0.458333	717	790	1013	897	676	719	856	427	635	609	696	702		466	772	611	613		628	768	612	854
0.466667	957	945	1235	1132	900	867	1079	541	832	761	908	839		607	1020	734	852		809	981	781	985
0.475	1128	1202	1403	1307	1065	1124	1246	758	986	1012	1071	1077		840	1196	950	1010		950	1134	1057	1221
0.483333	1379	1373	1659	1571	1320	1308	1505	924	1237	1183	1329	1251		999	1450	1105	1232		1183	1368	1241	1397
0.491667	1527	1606	1819	1734	1480	1577	1671	1181	1404	1423	1492	1500		1232	1596	1344	1363		1344	1519	1490	1660
0.5	1705	1735	2021	1941	1677	1738	1881	1344	1628	1558	1702	1650		1376	1772	1498	1532		1582	1725	1632	1822
0.508333	1786	1871	2117	2042	1767	1928	1984	1549	1751	1697	1806	1825		1565	1848	1697	1620		1723	1839	1789	2021
0.516667	1850	1921	2196	2133	1837	2012	2072	1648	1875	1748	1902	1899		1666	1901	1797	1705		1890	1957	1857	2109
0.525	1852	1940	2206	2154	1837	2075	2081	1734	1909	1751	1918	1948		1774	1900	1889	1725		1958	1995	1903	2168
0.533333	1803	1913	2163	2134	1777	2068	2031	1745	1895	1712	1873	1937		1815	1847	1904	1700		1994	1985	1903	2163
0.541667	1737	1828	2101	2089	1704	2009	1960	1695	1845	1600	1806	1859		1818	1788	1855	1646		1970	1933	1860	2090
0.55	1593	1743	1972	1981	1556	1943	1815	1627	1718	1501	1660	1774		1782	1667	1779	1518		1872	1800	1807	2012
0.558333	1474	1581	1869	1890	1442	1811	1699	1488	1610	1330	1539	1612		1675	1572	1628	1406		1778	1681	1690	1867
0.566667	1269	1460	1697	1731	1258	1713	1518	1379	1435	1210	1341	1488		1572	1419	1511	1226		1605	1488	1595	1759
0.575	1124	1264	1575	1615	1133	1558	1397	1205	1311	1035	1201	1288		1388	1311	1329	1106		1485	1361	1431	1596
0.583333	905	1132	1391	1434	949	1454	1224	1090	1133	925	998	1153		1254	1149	1217	945		1314	1187	1313	1491
0.591667	773	949	1273	1314	834	1303	1122	921	1022	776	869	957		1059	1050	1067	865		1211	1093	1139	1342
0.6	604	847	1115	1159	683	1210	990	817	879	693	699	839		942	920	987	785		1083	990	1037	1247
0.608333	526	738	1032	1078	605	1100	922	686	804	602	607	690		808	856	894	760		1014	948	918	1128
0.616667	467	699	951	1004	532	1052	859	617	727	567	512	619		746	804	852	764		938	918	866	1064
0.625	467	700	931	993	517	1021	849	554	706	568	482	562		698	798	814	788		904	918	845	1003
0.633333	528	739	956	1034	551	1037	883	544	722	600	498	561		692	839	807	846		881	942	864	989
0.641667	603	848	1003	1092	606	1112	942	583	763	706	544	618		715	891	821	894		885	976	934	1015
0.65	749	950	1121	1222	733	1191	1071	641	875	805	661	688		742	1001	850	977		926	1045	1003	1058
0.658333	859	1116	1214	1322	832	1336	1178	773	973	985	767	833		798	1084	923	1040		977	1105	1115	1164
0.666667	1032	1236	1365	1481	1001	1445	1357	878	1143	1117	941	946		844	1208	990	1143		1079	1220	1195	1249
0.675	1145	1407	1465	1584	1110	1608	1474	1051	1263	1312	1063	1126		918	1288	1111	1215		1167	1308	1308	1379
0.683333	1305	1515	1604	1731	1260	1708	1639	1166	1437	1432	1237	1240		973	1390	1197	1333		1304	1444	1377	1464
0.691667	1404	1655	1686	1822	1348	1845	1734	1324	1541	1590	1343	1403		1065	1451	1325	1413		1392	1536	1477	1570
0.7	1546	1744	1800	1952	1466	1920	1851	1418	1671	1678	1482	1496		1133	1532	1403	1525		1513	1654	1536	1628
0.708333	1634	1860	1865	2034	1539	2024	1915	1538	1742	1789	1562	1623		1236	1583	1503	1592		1576	1718	1626	1701
0.716667	1753	1930	1960	2150	1639	2083	1997	1606	1826	1855	1673	1697		1300	1658	1549	1667		1650	1786	1684	1739
0.725	1827	2030	2019	2219	1699	2163	2044	1696	1873	1941	1739	1801		1383	1706	1600	1705		1683	1812	1764	1789
0.733333	1919	2086	2098	2315	1787	2216	2110	1778	1931	1993	1832	1865		1424	1775	1620	1734		1722	1834	1812	1823
0.741667	1966	2155	2143	2366	1838	2281	2148	1829	1969	2068	1890	1956		1460	1814	1642	1743		1740	1841	1869	1878
0.75	2012	2188	2198	2415	1900	2319	2194	1893	2019	2108	1965	2009		1468	1854	1655	1739		1772	1849	1893	1912
0.758333	2027	2220	2218	2433	1926	2356	2218	1929	2049	2151	2005	2073		1465	1866	1673	1739		1794	1856	1907	1958
0.766667	2027	2226	2232	2436	1944	2370	2234	1966	2076	2166	2044	2104		1455	1865	1689	1737		1827	1870	1904	1981
0.775	2019	2221	2233	2433	1945	2371	2232	1977	2083	2163	2057	2128		1444	1853	1713	1740		1846	1879	1888	1997
0.783333	2002	2211	2219	2414	1931	2359	2214	1976	2073	2148	2055	2133		1440	1827	1724	1749		1862	1888	1870	1996
0.791667	1990	2194	2207	2403	1916	2334	2197	1968	2058	2114	2046	2127		1443	1810	1731	1755		1862	1885	1845	1983
0.8	1982	2183	2190	2391	1895	2315	2162	1946	2023	2088	2028	2121		1448	1791	1724	1756		1847	1867	1831	1969
0.808333	1980	2174	2186	2388	1884	2293	2140	1933	2000	2052	2015	2108		1455	1786	1698	1747		1829	1845	1821	1944
0.816667	1980	2171	2181	2384	1872	2280	2117	1921	1969	2033	2006	2105		1454	1783	1673	1722		1791	1805	1819	1929
0.825	1983	2167	2181	2380	1869	2268	2110	1917	1957	2012	2007	2104		1442	1782	1633	1698		1767	1774	1813	1918
0.833333	1975	2161	2181	2372	1863	2263	2100	1915	1946	2005	2011	2110		1423	1779	1611	1648		1740	1731	1805	1914
0.841667	1962	2140	2177	2360	1857	2253	2096	1918	1938	1989	2014	2113		1390	1767	1586	1617		1728	1710	1783	1916
0.85	1931	2118	2166	2332	1842	2242	2086	1917	1925	1972	2012	2110		1365	1735	1576	1578		1721	1691	1763	1915
0.858333	1904	2079	2149	2304	1826	2219	2073	1912	1907	1937	2001	2092		1331	1705	1572	1560		1721	1684	1724	1907
0.866667	1863	2045	2117	2264	1793	2194	2047	1898	1872	1909	1977	2073		1315	1655	1571	1552		1721	1679	1699	1894
0.875	1838	1999	2097	2236	1767	2157	2026	1882	1835	1855	1954	2033		1307	1623	1564	1549		1717	1672	1663	1863
0.883333	1809	1974	2071	2199	1731	2131	1990	1851	1780	1818	1918	2005		1310	1584	1552	1542		1698	1654	1648	1837
0.891667	1796	1949	2056	2181	1712	2097	1974	1833	1744	1769	1896	1969		1316	1568	1523	1534		1681	1634	1640	1797
0.9	1788	1939	2046	2168	1693	2080	1957	1806	1695	1743	1876	1954		1319	1555	1496	1511		1651	1596	1643	1773
0.908333	1783	1932	2044	2158	1687	2070	1950	1792	1671	1717	1869	1944		1315	1552	1455	1484		1627	1568	1654	1748
0.916667	1775	1927	2046	2148	1686	2065	1948	1780	1644	1702	1869	1941		1305	1549	1432	1439		1599	1527	1662	1736
0.925	1766	1912	2046	2137	1683	2063	1951	1780	1634	1687	1870	1943		1278	1540	1408	1407		1586	1507	1665	1730
0.933333	1738	1898	2038	2109	1677	2062	1952	1781	1618	1675	1870	1938		1256	1521	1401	1369		1581	1487	1659	1728
0.941667	1711	1862	2025	2084	1667	2057	1946	1779	1605	1652	1868	1926		1228	1498	1404	1350		1579	1482	1642	1724
0.95	1671	1834	1999	2041	1642	2045	1932	1766	1578	1629	1851	1909		1215	1458	1412	1339		1584	1479	1625	1717
0.958333	1646	1793	1976	2010	1619	2024	1915	1751	1553	1589	1830	1878		1208	1431	1418	1340		1580	1479	1600	1697
0.966667	1617	1772	1942	1972	1585	2005	1885	1722	1505	1562	1801	1852		1212	1399	1417	1348		1571	1469	1590	1679
0.975	1606	1749	1924	1949	1568	1980	1862	1698	1470	1524	1780	1824		1224	1387	1398	1351		1556	1457	1588	1648
0.983333	1599	1744	1907	1927	1556	1968	1835	1663	1422	1505	1758	1813		1231	1378	1377	1351		1521	1427	1597	1627
0.991667	1598	1745	1904	1920	1555	1962	1824	1643	1397	1485	1751	1803		1235	1379	1338	1342		1493	1401	1617	1603
1	1597	1745	1906	1911	1565	1963	1813	1625	1369	1481	1745	1807		1228	1383	1313	1320		1456	1366	1632	1600
1.00833	1589	1741	1910	1904	1573	1974	1811	1617	1357	1481	1744	1815		1209	1383	1287	1302		1435	1348	1645	1601
1.01667	1565	1733	1910	1883	1587	1980	1812	1613	1341	1481	1740	1823		1192	1371	1277	1280		1417	1327	1643	1608
1.025	1539	1713	1902	1862	1592	1985	1806	1609	1329	1480	1730	1828		1164	1353	1273	1274		1412	1320	1626	1617
1.03333	1494	1693	1878	1820	1588	1982	1790	1599	1307	1472	1709	1825		1149	1317	1274	1277		1408	1323	1608	1618
1.04167	1461	1663	1856	1791	1579	1966	1770	1587	1283	1449	1686	1811		1140	1290	1280	1285		1409	1326	1575	1609
1.05	1420	1646	1817	1746	1561	1949	1730	1558	1243	1431	1649	1795		1140	1251	1280	1302		1398	1332	1556	1594
1.05833	1404	1628	1794	1718	1550	1922	1699	1536	1213	1403	1624	1776		1148	1229	1272	1314		1384	1329	1537	1565
1.06667	1387	1625	1768	1690	1539	1904	1652	1503	1168	1383	1592	1765		1153	1207	1258	1320		1356	1310	1533	1544
1.075	1381	1629	1758	1680	1538	1891	1624	1482	1140	1370	1580	1758		1162	1200	1228	1315		1330	1291	1538	1518
1.08333	1377	1635	1755	1669	1550	1885	1592	1463	1111	1368	1571	1761		1163	1196	1207	1295		1292	1259	1544	1509
1.09167	1370	1640	1757	1662	1562	1884	1574	1459	1097	1375	1571	1766		1154	1196	1181	1277		1269	1237	1547	1507
1.1	1347	1642	1758	1650	1581	1887	1555	1458	1085	1382	1576	1772		1139	1188	1170	1250		1248	1211	1543	1515
1.10833	1329	1635	1756	1632	1590	1884	1540	1456	1078	1396	1575	1775		1113	1177	1164	1231		1244	1201	1525	1526
1.11667	1293	1623	1740	1600	1590	1878	1509	1451	1066	1397	1569	1769		1094	1150	1165	1222		1248	1199	1506	1531
1.125	1268	1604	1720	1575	1586	1854	1481	1442	1057	1391	1559	1751		1075	1127	1174	1220		1258	1205	1471	1527
1.13333	1238	1590	1687	1533	1571	1832	1430	1417	1032	1377	1538	1730		1067	1093	1179	1227		1267	1214	1448	1517
1.14167	1224	1576	1663	1509	1558	1795	1395	1395	1012	1358	1521	1694		1071	1074	1175	1232		1266	1218	1424	1491
1.15	1218	1575	1640	1484	1548	1770	1342	1359	980	1345	1498	1673		1080	1057	1166	1233		1252	1210	1420	1471
1.15833	1217	1578	1627	1475	1547	1740	1314	1338	959	1331	1491	1647		1097	1053	1143	1228		1233	1198	1419	1441
1.16667	1220	1586	1626	1473	1555	1727	1283	1320	936	1331	1489	1640		1103	1053	1126	1209		1201	1170	1425	1426
1.175	1220	1595	1629	1473	1563	1718	1276	1318	927	1338	1494	1634		1107	1059	1101	1190		1181	1147	1435	1418
1.18333	1217	1596	1637	1473	1579	1714	1276	1322	925	1349	1509	1632		1101	1060	1087	1154		1155	1123	1436	1421
1.19167	1206	1593	1638	1464	1588	1708	1279	1331	926	1364	1517	1626		1080	1057	1077	1129		1147	1115	1427	1429
1.2	1182	1586	1630	1445	1590	1699	1282	1337	927	1370	1525	1620		1067	1040	1076	1103		1147	1112	1413	1435
1.20833	1164	1565	1615	1426	1585	1679	1279	1337	925	1367	1523	1594		1046	1019	1085	1094		1151	1116	1387	1434
1.21667	1139	1551	1587	1400	1568	1656	1267	1325	911	1360	1511	1569		1037	982	1091	1089		1158	1127	1366	1426
1.225	1127	1530	1564	1382	1554	1618	1253	1312	897	1341	1499	1527		1036	957	1104	1090		1160	1130	1343	1402
1.23333	1118	1522	1536	1369	1538	1593	1238	1286	870	1330	1477	1499		1044	929	1103	1092		1149	1124	1337	1382
1.24167	1120	1518	1522	1369	1533	1558	1232	1267	852	1319	1466	1463		1061	916	1091	1089		1133	1112	1336	1355
1.25	1129	1522	1515	1382	1533	1544	1238	1251	831	1317	1457	1447		1072	910	1077	1074		1100	1080	1342	1342
1.25833	1139	1527	1516	1392	1543	1538	1251	1246	823	1330	1457	1432		1077	911	1051	1059		1080	1055	1353	1333
1.26667	1146	1530	1521	1403	1557	1536	1282	1251	823	1343	1466	1430		1076	917	1034	1026		1053	1018	1356	1338
1.275	1147	1530	1522	1407	1562	1536	1305	1259	829	1364	1472	1425		1060	917	1020	1004		1043	999	1353	1347
1.28333	1141	1523	1516	1406	1566	1535	1335	1273	837	1376	1478	1422		1043	908	1022	975		1041	984	1341	1356
1.29167	1131	1504	1503	1392	1556	1521	1346	1276	842	1385	1476	1403		1019	893	1032	964		1050	983	1316	1363
1.3	1115	1487	1475	1371	1531	1504	1351	1271	838	1382	1463	1384		1008	864	1040	956		1064	991	1297	1363
1.30833	1106	1459	1455	1357	1511	1466	1347	1260	827	1366	1446	1345		1001	842	1055	957		1071	996	1269	1350
1.31667	1099	1442	1424	1340	1481	1442	1335	1235	801	1354	1418	1320		1003	817	1061	962		1068	997	1255	1334
1.325	1099	1425	1409	1333	1459	1407	1325	1216	782	1338	1401	1281		1016	811	1057	962		1058	991	1246	1308
1.33333	1106	1421	1398	1339	1442	1388	1322	1194	752	1330	1384	1261		1029	811	1045	955		1032	970	1246	1291
1.34167	1115	1420	1398	1345	1437	1371	1326	1187	739	1331	1381	1248		1038	820	1021	943		1013	950	1255	1272
1.35	1127	1421	1397	1356	1435	1366	1345	1186	729	1341	1388	1248		1035	835	1004	913		985	920	1262	1266
1.35833	1132	1423	1398	1358	1432	1364	1362	1190	731	1358	1394	1251		1021	844	990	891		975	903	1263	1268
1.36667	1129	1421	1393	1350	1427	1360	1388	1197	741	1367	1408	1256		1004	845	985	861		970	888	1260	1271
1.375	1122	1408	1384	1341	1417	1353	1400	1199	749	1374	1412	1252		972	839	991	845		971	888	1243	1276
1.38333	1108	1392	1361	1316	1396	1340	1406	1191	753	1370	1406	1244		957	815	1004	836		980	896	1227	1273
1.39167	1100	1370	1342	1299	1377	1314	1403	1178	750	1353	1394	1220		943	797	1022	835		988	904	1196	1263
1.4	1097	1356	1311	1279	1348	1295	1388	1150	734	1338	1370	1199		945	768	1032	844		985	914	1178	1245
1.40833	1098	1342	1293	1270	1332	1267	1377	1126	719	1313	1356	1168		956	755	1035	849		981	913	1164	1213
1.41667	1113	1338	1277	1270	1318	1252	1360	1096	697	1301	1335	1153		970	751	1024	849		965	898	1160	1195
1.425	1130	1346	1273	1273	1313	1242	1357	1077	684	1294	1329	1142		983	755	1000	844		950	883	1167	1168
1.43333	1156	1354	1274	1283	1316	1243	1362	1058	679	1296	1331	1144		984	773	979	821		926	855	1175	1157
1.44167	1170	1366	1277	1288	1317	1254	1369	1053	683	1304	1340	1151		975	784	950	801		916	837	1187	1154
1.45	1182	1368	1280	1282	1318	1262	1382	1051	697	1311	1352	1156		959	790	936	768		904	818	1189	1156
1.45833	1178	1358	1279	1274	1317	1271	1387	1049	709	1315	1354	1158		930	790	928	749		904	817	1177	1164
1.46667	1167	1343	1267	1252	1300	1270	1390	1040	719	1313	1347	1152		913	775	931	733		914	821	1163	1167
1.475	1154	1317	1256	1234	1285	1259	1386	1028	719	1297	1331	1131		893	761	937	729		921	829	1136	1161
1.48333	1142	1298	1229	1206	1255	1246	1372	1006	708	1282	1300	1113		892	739	943	736		928	840	1116	1152
1.49167	1133	1277	1211	1189	1233	1220	1363	985	693	1258	1279	1085		899	729	943	744		929	846	1097	1126
1.5	1141	1274	1194	1177	1209	1206	1352	958	675	1249	1253	1072		906	731	936	750		922	848	1092	1108
1.50833	1151	1279	1189	1174	1199	1190	1351	943	664	1240	1243	1067		916	739	912	753		913	843	1099	1082
1.51667	1170	1289	1193	1181	1202	1189	1360	933	665	1245	1246	1073		918	765	892	744		899	837	1107	1072
1.525	1183	1310	1202	1184	1210	1201	1373	936	673	1262	1256	1094		910	786	865	734		893	829	1125	1074
1.53333	1197	1324	1222	1191	1230	1215	1401	954	697	1276	1277	1111		899	815	855	718		894	827	1136	1083
1.54167	1200	1333	1233	1190	1238	1239	1419	969	715	1299	1292	1135		878	829	854	711		903	832	1140	1107
1.55	1199	1335	1247	1184	1249	1253	1444	993	739	1307	1301	1143		864	834	863	713		925	848	1136	1126
1.55833	1192	1328	1252	1175	1249	1263	1456	1007	750	1310	1301	1147		854	831	884	723		948	866	1122	1143
1.56667	1186	1320	1252	1162	1238	1264	1461	1012	756	1305	1291	1147		855	821	901	750		979	889	1111	1149
1.575	1187	1310	1250	1154	1226	1263	1460	1012	751	1290	1279	1137		869	818	916	773		993	903	1100	1146
1.58333	1198	1308	1248	1153	1212	1259	1457	1004	739	1283	1259	1133		885	821	922	801		1007	912	1098	1136
1.59167	1212	1316	1251	1159	1205	1260	1456	1000	734	1272	1252	1135		918	828	915	811		1007	910	1106	1119
1.6	1237	1326	1264	1178	1202	1264	1462	1002	728	1272	1250	1142		938	846	905	815		999	896	1118	1111
1.60833	1251	1347	1279	1190	1204	1281	1472	1008	734	1280	1255	1160		959	859	887	809		991	883	1136	1110
1.61667	1267	1356	1299	1212	1212	1298	1493	1032	747	1289	1266	1175		965	879	877	793		982	866	1145	1118
1.625	1268	1362	1315	1220	1215	1323	1505	1051	762	1306	1272	1195		966	887	876	779		982	860	1149	1136
1.63333	1260	1357	1323	1219	1209	1335	1519	1080	784	1317	1278	1205		960	885	877	767		990	857	1142	1150
1.64167	1248	1333	1322	1212	1198	1342	1521	1099	796	1324	1274	1213		953	876	894	765		1003	863	1120	1169
1.65	1227	1318	1307	1193	1173	1340	1515	1109	807	1324	1258	1213		951	855	906	773		1025	880	1100	1172
1.65833	1219	1290	1292	1180	1150	1328	1502	1113	806	1317	1245	1206		959	842	920	782		1037	894	1074	1164
1.66667	1212	1277	1273	1165	1118	1314	1476	1107	799	1311	1223	1201		968	827	925	800		1046	907	1064	1144
1.675	1218	1266	1265	1163	1102	1299	1460	1100	790	1304	1212	1196		992	823	918	806		1043	910	1062	1125
1.68333	1230	1266	1264	1168	1083	1296	1445	1099	780	1307	1205	1198		1007	831	905	805		1028	903	1068	1104
1.69167	1242	1267	1273	1175	1076	1302	1441	1104	777	1319	1206	1213		1026	842	882	801		1015	892	1083	1098
1.7	1254	1268	1289	1192	1077	1313	1445	1117	784	1333	1219	1226		1030	864	867	783		993	874	1096	1102
1.70833	1255	1265	1304	1200	1075	1336	1454	1134	796	1359	1230	1251		1025	876	854	770		985	863	1103	1112
1.71667	1246	1257	1319	1202	1070	1349	1466	1158	814	1375	1238	1267		1016	884	851	754		982	858	1102	1134
1.725	1234	1239	1322	1195	1061	1364	1472	1174	826	1393	1240	1285		1000	882	861	751		991	864	1087	1146
1.73333	1215	1223	1313	1176	1040	1366	1468	1184	837	1397	1234	1288		992	868	872	754		1009	880	1071	1153
1.74167	1201	1198	1302	1162	1020	1357	1458	1185	838	1392	1225	1287		988	856	891	761		1020	894	1048	1149
1.75	1191	1186	1289	1149	994	1345	1438	1173	828	1383	1204	1280		991	840	900	778		1031	915	1036	1132
1.75833	1189	1174	1284	1147	985	1328	1423	1163	818	1368	1190	1272		1011	835	905	785		1026	922	1031	1119
1.76667	1196	1173	1287	1153	979	1321	1408	1152	803	1360	1177	1270		1025	839	904	793		1012	922	1035	1098
1.775	1204	1176	1296	1166	986	1325	1409	1151	796	1356	1176	1270		1041	848	888	793		994	915	1051	1091
1.78333	1215	1181	1319	1192	1008	1335	1419	1155	796	1361	1182	1278		1049	872	876	784		964	897	1066	1092
1.79167	1217	1186	1335	1205	1028	1353	1435	1165	802	1377	1192	1296		1045	889	861	776		950	887	1080	1101
1.8	1213	1186	1354	1217	1053	1369	1455	1181	821	1391	1206	1309		1035	905	857	764		940	878	1085	1122
1.80833	1204	1177	1359	1219	1065	1379	1464	1194	832	1404	1211	1324		1014	911	859	763		945	881	1075	1136
1.81667	1186	1163	1358	1208	1070	1382	1468	1199	845	1409	1213	1327		998	908	867	766		958	897	1067	1153
1.825	1172	1142	1349	1199	1067	1375	1462	1195	848	1401	1205	1327		984	900	880	774		972	913	1049	1155
1.83333	1159	1127	1334	1184	1055	1362	1440	1178	842	1389	1188	1318		981	890	892	797		989	935	1037	1150
1.84167	1154	1116	1326	1180	1048	1344	1422	1160	834	1362	1174	1302		989	885	899	811		992	947	1025	1140
1.85	1161	1116	1322	1186	1044	1338	1400	1133	815	1347	1157	1294		998	893	895	829		986	948	1027	1126
1.85833	1173	1127	1325	1198	1051	1335	1392	1119	805	1332	1153	1289		1017	907	879	834		977	942	1035	1117
1.86667	1190	1140	1342	1222	1068	1339	1393	1109	799	1329	1158	1292		1025	935	865	833		959	925	1046	1116
1.875	1201	1160	1355	1238	1084	1360	1402	1107	804	1332	1168	1309		1026	959	838	826		951	912	1057	1123
1.88333	1212	1172	1372	1257	1110	1372	1420	1114	818	1335	1188	1324		1013	988	825	810		948	903	1062	1145
1.89167	1215	1181	1380	1258	1122	1390	1432	1118	835	1339	1202	1343		989	1000	817	799		954	902	1056	1161
1.9	1208	1181	1383	1250	1131	1397	1442	1124	855	1335	1215	1354		968	1004	820	795		975	917	1047	1184
1.90833	1204	1173	1380	1241	1129	1395	1445	1120	862	1319	1216	1354		941	1000	836	799		995	935	1026	1197
1.91667	1195	1166	1370	1223	1118	1390	1436	1106	860	1304	1208	1348		930	987	853	814		1019	961	1010	1201
1.925	1192	1161	1365	1213	1109	1376	1427	1090	851	1272	1199	1336		925	979	870	827		1028	976	994	1199
1.93333	1197	1164	1363	1214	1103	1370	1414	1065	832	1252	1188	1325		928	976	873	846		1027	987	991	1189
1.94167	1206	1175	1367	1218	1101	1363	1412	1052	820	1229	1186	1319		938	981	871	854		1019	987	998	1184
1.95	1225	1192	1378	1237	1111	1366	1419	1037	810	1221	1191	1322		939	1001	864	852		997	975	1006	1184
1.95833	1239	1215	1390	1249	1125	1377	1432	1032	807	1218	1204	1339		936	1020	845	844		981	962	1025	1187
1.96667	1255	1228	1409	1266	1142	1384	1455	1037	819	1219	1224	1354		925	1044	836	826		962	947	1035	1204
1.975	1258	1245	1419	1273	1152	1402	1472	1040	831	1218	1242	1377		896	1054	831	810		959	945	1044	1220
1.98333	1255	1246	1422	1271	1158	1409	1488	1049	849	1216	1261	1391		871	1054	838	796		966	955	1043	1240
1.99167	1247	1240	1419	1264	1156	1412	1498	1051	857	1198	1263	1395		835	1045	858	795		975	967	1028	1251
2	1236	1233	1409	1251	1142	1409	1498	1044	858	1181	1257	1392		820	1021	876	804		991	991	1013	1258
2.00833	1232	1223	1401	1240	1131	1395	1492	1034	851	1146	1247	1382		805	1004	904	816		1001	1007	995	1253
2.01667	1235	1221	1392	1236	1117	1387	1481	1013	832	1124	1228	1368		808	985	917	841		1009	1021	984	1242
2.025	1246	1230	1389	1237	1110	1377	1475	1003	819	1096	1217	1358		816	979	921	854		1004	1023	978	1230
2.03333	1270	1244	1397	1246	1108	1375	1475	992	807	1082	1212	1357		826	984	915	861		993	1015	984	1219
2.04167	1289	1271	1409	1257	1112	1383	1475	988	805	1072	1216	1366		834	991	900	857		982	1007	997	1217
2.05	1316	1291	1431	1272	1125	1392	1494	994	814	1071	1237	1378		830	1008	886	842		967	991	1010	1226
2.05833	1327	1313	1442	1279	1133	1412	1509	1006	826	1075	1254	1401		817	1015	874	828		960	983	1025	1239
2.06667	1331	1321	1457	1278	1144	1425	1524	1022	846	1071	1276	1413		803	1017	873	811		966	983	1028	1263
2.075	1327	1323	1459	1270	1144	1435	1533	1032	855	1065	1287	1427		781	1010	890	808		972	988	1021	1280
2.08333	1316	1319	1448	1252	1137	1439	1532	1042	860	1052	1288	1429		771	989	908	817		988	1004	1010	1297
2.09167	1313	1307	1438	1239	1127	1432	1527	1042	856	1025	1286	1423		767	970	934	829		1001	1018	991	1300
2.1	1313	1301	1418	1224	1112	1424	1513	1035	839	1007	1275	1416		773	948	950	854		1008	1032	984	1294
2.10833	1320	1305	1407	1220	1102	1414	1503	1029	825	980	1268	1409		793	938	960	869		1008	1035	978	1282
2.11667	1343	1308	1399	1221	1095	1408	1493	1023	808	970	1270	1410		808	937	960	881		998	1031	983	1266
2.125	1361	1325	1401	1225	1098	1417	1494	1024	800	961	1278	1422		829	944	948	880		986	1022	1002	1257
2.13333	1389	1336	1416	1236	1108	1426	1503	1039	801	964	1296	1437		835	962	937	868		965	1003	1019	1255
2.14167	1403	1347	1426	1240	1119	1451	1516	1057	807	978	1314	1465		832	973	926	854		955	990	1041	1262
2.15	1410	1350	1440	1240	1130	1464	1535	1087	821	986	1339	1478		827	980	925	834		949	982	1046	1276
2.15833	1407	1336	1445	1236	1131	1481	1547	1108	829	999	1350	1495		813	981	935	826		951	981	1044	1291
2.16667	1392	1322	1442	1218	1123	1484	1557	1136	833	1004	1354	1494		804	970	949	829		964	993	1036	1302
2.175	1382	1298	1436	1203	1111	1480	1555	1148	827	1001	1350	1485		799	957	973	840		976	1006	1016	1302
2.18333	1375	1283	1422	1187	1084	1472	1546	1158	813	993	1336	1477		802	942	984	863		995	1024	1006	1292
2.19167	1378	1271	1417	1180	1070	1457	1538	1159	798	983	1326	1462		817	936	994	879		998	1033	995	1274
2.2	1392	1271	1414	1183	1055	1451	1528	1159	774	980	1316	1456		832	937	995	897		996	1034	998	1248
2.20833	1407	1286	1421	1191	1049	1453	1526	1160	767	986	1315	1457		855	947	980	899		991	1029	1011	1231
2.21667	1432	1296	1441	1209	1055	1463	1531	1170	761	997	1326	1465		866	967	966	892		974	1010	1027	1220
2.225	1446	1314	1457	1225	1064	1484	1543	1183	763	1019	1340	1478		874	984	946	882		965	995	1050	1223
2.23333	1455	1321	1479	1241	1083	1500	1562	1207	777	1040	1360	1489		871	1003	937	862		960	979	1061	1237
2.24167	1452	1325	1492	1243	1091	1522	1575	1223	787	1067	1371	1498		858	1008	934	851		968	975	1066	1253
2.25	1439	1317	1499	1236	1094	1532	1586	1245	800	1079	1381	1502		850	1011	939	848		986	981	1058	1271
2.25833	1429	1302	1496	1227	1084	1531	1587	1251	806	1088	1378	1494		839	1010	952	853		1003	993	1041	1278
2.26667	1413	1293	1488	1212	1074	1523	1577	1249	805	1090	1367	1486		837	1001	963	870		1026	1014	1030	1278
2.275	1405	1282	1482	1204	1057	1505	1564	1241	798	1086	1357	1468		845	998	975	884		1036	1025	1016	1269
2.28333	1409	1283	1479	1199	1048	1493	1542	1226	789	1085	1342	1459		855	1001	974	904		1042	1034	1015	1250
2.29167	1414	1297	1485	1206	1052	1484	1532	1218	782	1088	1341	1453		876	1012	968	911		1034	1030	1022	1237
2.3	1426	1313	1505	1223	1064	1484	1523	1214	784	1097	1345	1456		888	1038	959	909		1015	1016	1036	1227
2.30833	1432	1339	1527	1239	1089	1496	1524	1221	793	1120	1355	1469		898	1058	941	904		1000	1000	1060	1227
2.31667	1432	1356	1558	1261	1109	1506	1534	1240	813	1142	1373	1479		900	1090	936	885		984	979	1072	1242
2.325	1423	1373	1578	1269	1135	1524	1539	1254	830	1175	1381	1498		892	1108	936	873		979	973	1081	1256
2.33333	1400	1378	1594	1267	1146	1530	1545	1271	856	1193	1388	1507		881	1124	945	863		986	974	1083	1281
2.34167	1378	1374	1598	1263	1149	1533	1538	1276	867	1209	1386	1509		865	1127	966	864		995	984	1074	1294
2.35	1349	1369	1594	1250	1145	1527	1520	1273	872	1212	1375	1509		859	1123	982	874		1017	1004	1063	1304
2.35833	1331	1361	1588	1247	1138	1513	1501	1262	867	1209	1362	1494		858	1118	1005	883		1028	1019	1054	1296
2.36667	1315	1362	1583	1245	1135	1504	1471	1240	854	1204	1343	1487		867	1115	1013	901		1034	1033	1055	1283
2.375	1312	1374	1584	1252	1139	1496	1454	1226	843	1200	1335	1480		884	1115	1018	908		1031	1035	1064	1274
2.38333	1315	1385	1598	1274	1150	1495	1437	1212	828	1203	1330	1479		900	1128	1015	910		1011	1024	1074	1260
2.39167	1319	1408	1614	1292	1176	1506	1434	1212	828	1221	1333	1493		914	1144	1001	903		997	1012	1099	1259
2.4	1322	1421	1637	1316	1198	1519	1442	1220	838	1240	1351	1506		918	1165	993	887		977	988	1112	1270
2.40833	1318	1435	1652	1329	1226	1539	1451	1229	851	1274	1363	1526		913	1181	986	873		970	979	1125	1280
2.41667	1309	1435	1667	1336	1242	1551	1468	1244	874	1294	1380	1537		899	1192	990	855		972	974	1128	1302
2.425	1299	1429	1668	1338	1252	1560	1475	1250	891	1319	1386	1548		883	1192	1006	851		979	980	1120	1313
2.43333	1287	1421	1661	1335	1254	1563	1476	1250	909	1333	1391	1548		873	1186	1023	858		999	1001	1110	1323
2.44167	1284	1415	1657	1336	1260	1560	1475	1246	917	1348	1391	1546		866	1180	1050	875		1010	1022	1097	1323
2.45	1296	1420	1659	1354	1271	1561	1480	1235	924	1364	1395	1544		875	1181	1071	914		1027	1053	1094	1316
2.45833	1323	1452	1676	1382	1317	1575	1494	1234	931	1408	1407	1556		900	1195	1100	950		1036	1076	1112	1314
2.46667	1392	1497	1730	1455	1370	1602	1549	1255	963	1460	1455	1580		932	1249	1120	1020		1044	1107	1139	1327
2.475	1458	1598	1793	1525	1500	1681	1619	1291	1006	1587	1515	1654		987	1316	1160	1075		1059	1139	1212	1353
2.48333	1599	1698	1934	1672	1621	1764	1778	1391	1114	1710	1655	1730		1034	1459	1202	1185		1102	1209	1285	1429
2.49167	1720	1894	2068	1803	1875	1940	1931	1493	1223	1969	1790	1894		1122	1595	1305	1285		1155	1286	1433	1512
2.5	1965	2064	2337	2058	2094	2097	2235	1713	1449	2192	2061	2042		1201	1862	1415	1496		1296	1462	1562	1694
2.50833	2173	2395	2574	2280	2521	2409	2503	1905	1646	2631	2299	2323		1366	2095	1654	1696		1433	1633	1817	1859
2.51667	2586	2677	3038	2717	2887	2678	3014	2291	2024	2998	2756	2561		1525	2548	1879	2105		1719	1984	2039	2180
2.525	2936	3224	3440	3101	3582	3199	3440	2621	2340	3683	3145	3011		1862	2936	2322	2466		1970	2293	2476	2456
2.53333	3601	3682	4208	3832	4159	3634	4225	3255	2925	4238	3867	3385		2168	3675	2700	3151		2446	2875	2855	2983
2.54167	4143	4526	4841	4445	5202	4448	4851	3778	3403	5241	4456	4082		2769	4280	3399	3707		2837	3345	3574	3420
2.55	5104	5194	5984	5550	6017	5100	5951	4727	4254	6021	5507	4637		3274	5367	3958	4678		3549	4183	4158	4220
2.55833	5837	6344	6869	6410	7403	6245	6779	5476	4917	7340	6316	5614		4178	6197	4936	5408		4113	4827	5191	4855
2.56667	7042	7192	8352	7858	8417	7106	8136	6746	6036	8306	7669	6349		4877	7568	5680	6593		5089	5909	5970	5950
2.575	7895	8552	9423	8908	10020	8515	9092	7678	6856	9839	8640	7546		6046	8541	6916	7434		5822	6699	7248	6767
2.58333	9207	9489	11113	10565	11119	9508	10566	9161	8155	10896	10154	8387		6894	10038	7810	8734		7025	7956	8142	8085
2.59167	10087	10916	12269	11706	12772	11040	11551	10179	9050	12494	11179	9682		8228	11038	9217	9616		7876	8828	9517	9004
2.6	11397	11864	14016	13442	13861	12072	13009	11717	10398	13555	12702	10547		9151	12512	10184	10951		9187	10152	10434	10409
2.60833	12261	13288	15181	14612	15472	13622	13971	12739	11293	15129	13702	11833		10565	13478	11643	11848		10074	11034	11797	11351
2.61667	13564	14249	16947	16399	16546	14660	15412	14257	12627	16185	15190	12690		11520	14926	12614	13218		11387	12346	12700	12761
2.625	14461	15750	18161	17633	18212	16258	16406	15275	13527	17824	16195	14001		12976	15921	14072	14172		12251	13224	14074	13713
2.63333	15915	16828	20109	19624	19408	17382	18028	16865	14929	19003	17788	14921		13977	17553	15067	15722		13551	14580	15034	15206
2.64167	17003	18651	21551	21095	21454	19243	19259	18018	15937	20989	18965	16445		15568	18808	16661	16896		14447	15555	16626	16291
2.65	18911	20054	24057	23639	23067	20655	21452	19988	17625	22529	21021	17603		16732	21101	17858	18959		15922	17224	17844	18156
2.65833	20416	22538	26027	25638	25996	23147	23209	21538	18911	25254	22660	19642		18737	23003	19967	20601		17052	18543	20030	19626
2.66667	23096	24473	29551	29213	28360	25104	26359	24323	21120	27387	25636	21236		20313	26567	21668	23542		19083	20945	21790	22275
2.675	25168	27804	32302	32030	32557	28538	28809	26533	22782	31044	27999	24011		23139	29465	24757	25825		20731	22875	24967	24385
2.68333	28637	30257	36990	36879	35754	31132	32900	30364	25508	33731	32097	26089		25372	34560	27206	29649		23699	26272	27443	28074
2.69167	31096	34120	40385	40456	40935	35356	35779	33209	27407	37913	35112	29442		29228	38343	31389	32350		26012	28821	31614	30830
2.7	34754	36657	45582	46049	44443	38246	40012	37673	30198	40636	39813	31707		32071	44242	34422	36335		29863	32861	34564	35212
2.70833	36992	40100	48880	49709	49352	42387	42560	40602	31892	44256	42855	34910		36497	48039	39016	38738		32566	35529	38940	38121
2.71667	39734	41960	53139	54615	52115	44796	45598	44527	33962	46169	46868	36741		39366	52991	41892	41618		36503	39124	41592	42108
2.725	40994	43841	55277	57236	55090	47562	46934	46620	34921	48011	48951	38791		43142	55494	45508	42889		38850	41047	44797	44295
2.73333	41879	44404	57147	59830	56137	48689	47747	48667	35639	48490	50901	39590		45102	57698	47255	43687		41604	42938	46222	46565
2.74167	41794	44224	57433	60546	56226	49210	47515	49217	35656	48140	51339	39893		46915	58035	48644	43493		42778	43451	47137	47302
2.75	40829	43554	56536	60131	55399	48826	46244	48845	35188	47357	50781	39565		47303	56948	48729	42356		43426	43129	46927	47238
2.75833	39849	42141	55264	59009	53237	47449	45052	47941	34773	45866	49777	38580		46727	55374	47759	41293		43140	42321	45627	46537
2.76667	38459	41313	52952	56579	51570	46309	43432	46071	34601	45092	47861	37894		45739	52349	46615	39909		41899	40675	44376	44917
2.775	38054	41122	51631	54889	49619	45014	42991	44884	35269	45230	46761	37540		43874	50386	44786	39645		40795	39668	42612	43843
2.78333	39234	42329	51045	53223	49315	44990	44389	44107	38480	46866	46368	38304		42815	48564	43993	41332		39415	39176	42057	43123
2.79167	41901	47401	52302	53363	51618	47380	47428	44905	42800	52915	47630	42084		42467	48825	44521	44593		39200	40159	43290	43878
2.8	50006	53718	58012	56737	55771	51339	56470	49328	53843	60139	53116	47092		43752	52795	46765	54062		41043	44859	46247	48147
2.80833	58899	68922	65149	61891	67265	62163	66244	55214	64982	76966	59950	59669		49270	58659	54360	64233		44457	50937	55296	53898
2.81667	78641	83484	82085	75239	79127	73337	87618	69704	88408	92796	76231	72107		56172	73655	63101	86500		54230	65837	65187	68260
2.825	96582	112801	98069	88560	104143	97073	106804	83808	108924	124001	91694	97875		72664	88459	82986	106546		64650	80322	87039	82371
2.83333	131145	137428	129671	115864	125904	117856	143255	112335	147246	149898	122478	120062		88452	118693	101414	144797		87266	109763	106747	111256
2.84167	159226	181850	155799	139187	166127	156635	172546	136479	177651	195843	148122	160992		120019	144330	137252	175654		107538	134752	144451	135887
2.85	208323	215892	202145	181525	197666	187239	223140	180037	229635	230726	193913	193004		146499	190748	166681	229103		145955	180074	174812	180694
2.85833	245021	272462	237171	214297	250974	239417	260593	213590	267806	287903	228748	247178		193907	226414	218290	268723		176819	215059	227490	215376
2.86667	304504	312777	294542	268914	289642	277485	320684	269303	328613	328380	286159	286451		230158	285618	257042	332287		230014	273318	266476	273267
2.875	346061	375514	334961	308143	350636	337991	362340	309195	370498	390666	326836	348518		289853	327773	319757	376250		269346	314998	329152	314772
2.88333	409452	417692	397160	369296	392228	379448	425389	371229	433591	432360	389714	390815		332231	393098	363591	442537		332194	379824	372462	379455
2.89167	451378	479977	438600	410685	454335	441766	466860	413122	474915	493444	431798	454080		397493	436843	430103	485917		375655	423461	437966	423091
2.9	512325	519946	499299	471880	494667	482392	526809	474955	534439	532562	493623	495111		441122	501054	473993	548218		441073	487746	480810	487439
2.90833	550974	576693	538022	511397	552398	540866	564687	514829	571946	587769	533152	553873		504836	542029	537305	587286		483929	528991	542554	528781
2.91667	605200	611887	592668	567546	588526	577558	617614	571406	624258	622011	589040	590580		545494	599766	577248	641494		545512	587329	581283	587276
2.925	638571	660489	626438	602582	638722	628736	650102	606656	656314	669084	623618	641564		602571	635353	632796	674515		584232	623471	635215	623515
2.93333	684335	689980	672935	651018	669368	660017	694508	655292	700102	697689	671204	672596		637788	684122	666756	719314		638004	673162	668080	673329
2.94167	711990	730050	701114	680576	711170	702800	721291	684920	726499	736423	700032	714875		685955	713519	712833	746147		670867	703257	712873	703478
2.95	749446	754094	739365	720787	736341	728559	757474	725119	762158	759708	739090	740236		715054	753190	740469	782129		715503	743944	739726	744207
2.95833	771902	786566	762347	745042	770400	763459	779138	749321	783510	791064	762490	774467		754266	776851	777465	803509		742311	768282	775933	768566
2.96667	802177	805978	793391	777815	790810	784358	808310	781944	812256	809869	794013	794893		777717	808593	799439	832091		778329	800935	797497	801252
2.975	820297	832211	811993	797505	818385	812620	825784	801515	829480	835237	812848	822435		809129	827487	828732	849060		799806	820389	826513	820737
2.98333	844761	847927	837174	824079	834937	829565	849380	827917	852743	850502	838247	838894		827869	852861	846117	871775		828579	846495	843804	846930
2.99167	859430	869224	852293	840057	857344	852537	863573	843785	866745	871181	853457	861149		852970	868000	869337	885330		845763	862081	867123	862587
3	879310	882044	872804	861661	870842	866352	882837	865258	885781	883700	874034	874508		867969	888444	883202	903595		868865	883114	881076	883732
3.00833	891303	899509	885184	874692	889202	885162	894488	878230	897320	900755	886419	892679		888157	900718	901865	914576		882741	895764	899989	896460
3.01667	907649	910068	902058	892402	900311	896537	910393	895873	913082	911125	903276	903648		900296	917375	913109	929501		901545	912965	911373	913753
3.025	917561	924536	912283	903150	915493	912093	920050	906581	922674	925301	913470	918646		916758	927438	928390	938581		912915	923394	926889	924208
3.03333	931167	933336	926304	917845	924733	921544	933290	921207	935853	933967	927425	927743		926743	941187	937685	951066		928410	937691	936291	938505
3.04167	939482	945467	934865	926828	937448	934551	941381	930135	943906	945877	935933	940263		940417	949559	950434	958738		937838	946418	949207	947208
3.05	950981	952909	946689	939214	945245	942508	952545	942407	955026	953204	947659	947922		948795	961075	958252	969353		950759	958440	960859	959173
3.05833	958056	963254	953969	946843	956050	953544	959414	949954	961866	963347	954862	958535		960358	968114	969017	975892		958656	965805	968010	966493
3.06667	967880	969629	964086	957438	962714	960343	968931	960399	971361	969617	964865	965073		967487	977749	975628	984884		969522	975948	977878	976590
3.075	973907	978500	970330	963979	971966	969825	974782	966856	977221	978301	971032	974171		977340	983492	984694	990298		976165	982128	983883	982755
3.08333	982155	983926	978968	973032	977636	975684	982758	975795	985322	983610	979554	979747		983375	990832	990176	997334		985242	990480	991901	991109
3.09167	987025	991264	984204	978551	985293	983786	987439	981261	990221	990676	984688	987317		991533	994550	997340	1001077		990672	995347	996419	995976
3.1	993084	995461	991097	985915	989693	988663	993126	988574	996602	994621	991345	991686		996285	997522	1001235	1004569		997637	1001210	1001389	1001834
3.10833	995961	1000303	994844	990063	994776	994969	995637	992700	999959	998789	994826	996776		1001989	997021	1005065	1004874		1001228	1003790	1002981	1004366
3.11667	997640	1002112	998575	994621	996722	998236	996496	997225	1002951	999896	997858	998763		1004476	990876	1005706	1000835		1004246	1004632	1001522	1005068
3.125	996257	1001636	999248	996074	996350	1001021	994303	998647	1002955	997760	997798	998527		1005215	981983	1002341	994045		1003998	1002336	997005	1002605
3.13333	988757	998310	996184	994669	993028	1000830	985085	997155	998525	992826	993074	995354		1002882	959181	996141	975529		998642	992756	982856	992657
3.14167	978949	986920	990407	990399	981527	995991	973734	992790	991522	978147	985736	984175		993326	936392	978725	956269		990585	981008	967185	980569
3.15	954797	973817	974037	977029	968257	988650	946689	979218	972817	962181	966283	971196		981627	888992	960320	914965		969542	953033	932091	952005
3.15833	931152	943589	956687	962138	937689	969274	920757	964167	953544	926857	946405	941164		953816	848074	920463	878277		948207	926276	899950	924785
3.16667	882629	915299	918868	928728	909092	949501	868502	930451	912457	894664	904204	912996		927139	773024	884758	809236		903381	872470	837667	870258
3.175	841124	859186	884881	897916	852561	907511	824454	899441	876094	832664	867077	857089		873489	715039	817174	754503		864206	827267	787035	824571
3.18333	765529	812653	820031	838063	805742	870564	745485	839230	807789	782328	797646	810710		828275	619520	763210	662153		791722	746454	699332	743134
3.19167	707452	730259	768033	789048	723124	801335	685616	790008	753685	695462	742962	728536		747420	552906	671746	596125		735045	685436	635125	681784
3.2	612248	668690	679040	703852	661496	746792	588897	704488	662389	631855	651071	667128		686222	453638	605931	495532		640846	587227	534835	583334
3.20833	546093	570333	614618	640980	563378	654914	522548	641442	597066	532703	585705	569011		587776	390833	505229	430400		574376	520160	468382	516233
3.21667	447861	503805	514964	542271	497114	589496	425378	542518	497443	466910	486294	502615		520440	305511	439609	340124		474415	422352	374180	418616
3.225	385860	407403	449583	476287	401356	489811	364759	476440	432863	373726	422117	406357		422361	256112	348312	286783		410402	361625	317336	358142
3.23333	301823	348065	357555	382156	342491	425402	283625	382257	343312	317350	333231	347080		361452	194194	294044	218798		322725	280672	243507	277703
3.24167	253237	269427	302459	324825	264620	336010	237181	324947	290393	244089	280785	268442		280407	160921	224648	181642		271365	234524	202481	231936
3.25	192406	224942	231235	249832	220606	283220	179635	250050	223099	203250	213913	223935		234240	121752	186538	137351		206501	177528	152913	175566
3.25833	159702	170238	191870	207759	166572	215787	148946	208080	186467	153816	177409	169196		177370	101796	140998	114522		171294	147234	127103	145659
3.26667	121175	141336	144397	156564	138050	178942	113080	157061	143134	127972	133847	140272		147156	79158	117454	88444		129591	111900	97426	110863
3.275	101498	107679	119752	129666	104887	134899	94857	130286	121040	98204	111404	106599		112009	67911	90559	75415		108182	93995	82565	93262
3.28333	79096	90655	91396	98581	88136	112198	74237	99374	96157	83228	85743	89595		94186	55234	77115	60755		83860	73769	65845	73406
3.29167	67904	71365	77196	82904	69206	86213	63967	83801	83916	66352	72931	70354		74071	48877	62023	53427		71736	63720	57526	63539
3.3	55217	61736	61196	65242	59782	73237	52356	66258	70314	57916	58484	60781		64053	41539	54495	45061		58134	52392	48063	52405
3.30833	48815	50778	53223	56433	49101	58605	46490	57505	63549	48311	51261	49927		52756	37735	45927	40770		51338	46691	43239	46786
3.31667	41391	45215	44149	46466	43697	51298	39688	47574	55730	43399	42988	44436		47048	33167	41531	35693		43573	40103	37570	40254
3.325	37526	38707	39529	41411	37404	42940	36130	42519	51585	37616	38738	38040		40439	30698	36334	32974		39568	36666	34567	36832
3.33333	32879	35287	34106	35533	34111	38658	31838	36606	46407	34537	33702	34689		36983	27626	33546	29621		34812	32520	30901	32686
3.34167	30361	31134	31242	32446	30133	33595	29502	33484	43435	30769	31013	30635		32807	25907	30097	27738		32246	30255	28885	30421
3.35	27216	28861	27750	28712	27968	30900	26586	29690	39467	28684	27704	28426		30522	23705	28164	25322		29064	27405	26336	27585
3.35833	25446	26000	25830	26666	25254	27590	24939	27611	37070	26044	25870	25655		27639	22435	25690	23922		27278	25787	24886	25986
3.36667	23159	24376	23401	24091	23717	25762	22824	24991	33779	24536	23528	24088		25997	20764	24266	22073		24992	23692	22990	23933
3.375	21831	22271	22019	22625	21724	23430	21598	23503	31762	22565	22184	22055		23860	19774	22408	20985		23677	22478	21877	22749
3.38333	20073	21041	20207	20714	20563	22092	19975	21569	28980	21408	20413	20873		22612	18441	21320	19533		21957	20878	20382	21187
3.39167	19035	19415	19145	19594	19012	20331	19009	20436	27281	19859	19367	19296		20956	17636	19876	18670		20948	19937	19488	20255
3.4	17649	18455	17731	18111	18089	19292	17705	18928	24952	18928	17964	18360		19978	16539	19015	17510		19601	18679	18272	18996
3.40833	16829	17174	16888	17234	16847	17904	16917	18026	23539	17669	17125	17094		18675	15870	17849	16814		18790	17924	17539	18224
3.41667	15730	16418	15764	16067	16105	17077	15845	16807	21626	16908	15992	16334		17898	14961	17140	15864		17679	16888	16542	17163
3.425	15075	15397	15095	15373	15108	15968	15194	16075	20482	15872	15314	15310		16848	14414	16155	15280		16993	16252	15941	16512
3.43333	14191	14787	14196	14445	14508	15308	14311	15092	18943	15247	14397	14694		16213	13664	15546	14463		16040	15361	15116	15615
3.44167	13653	13950	13657	13886	13699	14424	13778	14501	18028	14398	13845	13862		15334	13210	14700	13955		15451	14808	14612	15068
3.45	12909	13439	12922	13122	13209	13894	13050	13705	16802	13883	13099	13357		14791	12585	14180	13241		14639	14034	13905	14320
3.45833	12447	12727	12472	12653	12528	13169	12605	13223	16070	13176	12641	12666		14025	12197	13460	12798		14140	13557	13462	13860
3.46667	11799	12282	11841	11993	12104	12726	11987	12557	15082	12739	12007	12243		13546	11650	13020	12180		13459	12898	12831	13222
3.475	11397	11660	11448	11581	11509	12101	11599	12141	14482	12122	11609	11647		12877	11305	12415	11806		13041	12497	12431	12822
3.48333	10836	11273	10892	11006	11133	11708	11048	11556	13659	11737	11049	11275		12462	10809	12045	11289		12467	11947	11856	12252
3.49167	10490	10737	10546	10648	10601	11152	10704	11184	13152	11190	10699	10747		11888	10499	11529	10977		12109	11608	11501	11891
3.5	10020	10410	10063	10161	10271	10803	10213	10660	12449	10846	10210	10418		11538	10068	11206	10545		11598	11129	11008	11371
3.50833	9735	9958	9768	9865	9809	10323	9908	10333	12016	10369	9906	9961		11061	9804	10747	10277		11271	10827	10709	11045
3.51667	9343	9685	9369	9465	9532	10027	9489	9882	11419	10079	9489	9682		10767	9448	10454	9897		10801	10391	10301	10592
3.525	9105	9310	9128	9220	9152	9626	9236	9607	11059	9678	9241	9306		10353	9234	10038	9656		10501	10116	10056	10317
3.53333	8769	9080	8796	8882	8920	9382	8888	9232	10571	9440	8899	9079		10096	8947	9777	9310		10077	9722	9715	9949
3.54167	8558	8754	8592	8669	8597	9044	8678	9005	10277	9110	8692	8767		9722	8772	9417	9090		9820	9482	9503	9725
3.55	8254	8547	8296	8364	8394	8835	8389	8690	9879	8906	8406	8576		9489	8519	9199	8786		9467	9152	9199	9422
3.55833	8060	8254	8108	8171	8102	8536	8207	8492	9633	8619	8229	8307		9153	8358	8910	8598		9254	8959	9004	9235
3.56667	7788	8068	7840	7897	7916	8345	7941	8207	9286	8434	7976	8135		8944	8121	8736	8347		8964	8699	8721	8968
3.575	7619	7807	7669	7724	7651	8073	7770	8024	9068	8170	7813	7890		8665	7969	8505	8198		8786	8545	8542	8795
3.58333	7390	7646	7436	7492	7488	7900	7523	7759	8748	8002	7587	7736		8500	7765	8361	7999		8533	8327	8293	8539
3.59167	7255	7430	7296	7357	7269	7666	7367	7590	8543	7768	7447	7522		8285	7651	8155	7879		8365	8184	8141	8370
3.6	7073	7299	7110	7178	7140	7524	7157	7354	8257	7622	7257	7396		8168	7539	8019	7713		8116	7973	7935	8132
3.60833	6962	7122	7003	7071	6971	7340	7030	7209	8078	7425	7154	7234		8024	7513	7824	7609		7951	7824	7809	7981
3.61667	6807	7016	6855	6926	6871	7230	6863	7010	7838	7311	7026	7148		7953	7561	7706	7468		7713	7605	7635	7774
3.625	6706	6864	6763	6834	6732	7081	6766	6892	7694	7149	6962	7053		7895	7657	7554	7387		7561	7460	7523	7650
3.63333	6553	6762	6628	6691	6641	6989	6627	6722	7497	7047	6901	7010		7896	7902	7476	7291		7349	7255	7356	7479
3.64167	6449	6609	6534	6595	6505	6850	6541	6619	7375	6895	6878	6976		7975	8130	7406	7246		7221	7129	7244	7371
3.65	6293	6505	6386	6446	6410	6756	6408	6456	7196	6794	6874	6967		8094	8543	7388	7217		7047	6959	7068	7215
3.65833	6193	6349	6287	6346	6266	6609	6316	6351	7076	6638	6887	6978		8373	8857	7400	7217		6940	6855	6954	7110
3.66667	6050	6248	6139	6206	6174	6511	6177	6189	6890	6532	6925	6998		8626	9348	7423	7239		6780	6706	6781	6949
3.675	5966	6108	6045	6119	6042	6367	6089	6085	6770	6375	6960	7044		9080	9665	7462	7259		6667	6603	6682	6840
3.68333	5853	6026	5919	6004	5964	6276	5961	5935	6591	6277	7020	7083		9410	10101	7480	7279		6505	6448	6533	6680
3.69167	5789	5915	5844	5935	5860	6151	5886	5844	6481	6145	7063	7143		9900	10334	7485	7273		6391	6339	6447	6573
3.7	5698	5852	5744	5843	5799	6080	5790	5724	6334	6068	7116	7181		10192	10581	7463	7230		6221	6173	6337	6428
3.70833	5637	5762	5685	5783	5717	5980	5738	5650	6250	5963	7138	7221		10533	10663	7398	7174		6111	6062	6267	6345
3.71667	5544	5700	5596	5695	5666	5919	5667	5555	6143	5900	7138	7225		10681	10643	7334	7053		5961	5908	6169	6232
3.725	5475	5606	5534	5632	5584	5827	5621	5496	6082	5804	7115	7192		10758	10541	7218	6950		5871	5815	6098	6164
3.73333	5370	5537	5438	5531	5526	5762	5548	5409	5988	5740	7036	7144		10720	10258	7128	6781		5757	5691	5986	6070
3.74167	5294	5428	5370	5459	5432	5656	5497	5348	5928	5636	6952	7028		10541	10001	6981	6662		5688	5618	5906	6008
3.75	5190	5359	5267	5356	5369	5582	5413	5257	5826	5565	6792	6923		10353	9534	6870	6485		5595	5524	5785	5906
3.75833	5128	5258	5204	5294	5276	5468	5357	5191	5758	5457	6672	6743		9992	9186	6692	6368		5534	5462	5710	5835
3.76667	5050	5198	5115	5211	5221	5394	5275	5098	5652	5389	6470	6617		9714	8644	6558	6189		5437	5370	5605	5723
3.775	5007	5127	5062	5165	5145	5294	5223	5039	5586	5298	6336	6425		9250	8285	6344	6068		5369	5305	5547	5648
3.78333	4950	5084	4996	5106	5105	5236	5161	4960	5501	5246	6142	6298		8923	7759	6194	5877		5259	5202	5471	5546
3.79167	4913	5027	4960	5070	5051	5161	5125	4919	5452	5180	6020	6121		8414	7430	5965	5744		5186	5134	5427	5485
3.8	4857	4990	4910	5018	5018	5118	5081	4867	5391	5143	5845	6008		8066	6964	5818	5545		5084	5035	5362	5409
3.80833	4814	4929	4876	4975	4969	5059	5053	4838	5358	5090	5733	5841		7551	6676	5621	5417		5022	4975	5313	5367
3.81667	4742	4879	4822	4905	4929	4995	5009	4799	5308	5049	5567	5734		7217	6269	5505	5240		4943	4894	5231	5310
3.825	4692	4799	4783	4855	4865	4947	4975	4771	5271	4981	5455	5568		6749	6017	5350	5137		4901	4850	5170	5273
3.83333	4619	4744	4717	4775	4820	4867	4920	4723	5207	4929	5289	5455		6462	5672	5262	5009		4848	4793	5070	5207
3.84167	4574	4663	4673	4725	4751	4810	4879	4687	5158	4853	5181	5291		6079	5464	5139	4935		4813	4757	5004	5157
3.85	4524	4614	4611	4657	4706	4729	4815	4629	5078	4801	5030	5189		5856	5190	5062	4841		4758	4707	4919	5072
3.85833	4498	4558	4573	4619	4647	4678	4774	4590	5025	4732	4939	5055		5569	5035	4947	4785		4715	4671	4870	5014
3.86667	4469	4526	4529	4581	4618	4614	4725	4538	4951	4692	4826	4975		5400	4841	4869	4701		4643	4607	4808	4931
3.875	4450	4490	4507	4557	4579	4581	4699	4510	4911	4645	4763	4875		5174	4734	4756	4637		4590	4560	4774	4881
3.88333	4424	4465	4483	4525	4557	4544	4671	4481	4862	4618	4687	4821		5033	4596	4683	4543		4511	4486	4728	4822
3.89167	4398	4429	4469	4501	4526	4522	4656	4463	4836	4583	4641	4746		4836	4516	4584	4478		4463	4439	4695	4790
3.9	4352	4398	4445	4460	4500	4487	4632	4442	4803	4556	4577	4699		4709	4399	4526	4388		4397	4380	4636	4755
3.90833	4317	4348	4423	4427	4453	4460	4614	4425	4777	4514	4533	4624		4531	4321	4458	4332		4364	4347	4588	4734
3.91667	4262	4311	4382	4374	4415	4408	4577	4389	4732	4479	4461	4574		4422	4203	4423	4267		4322	4309	4510	4695
3.925	4228	4260	4350	4338	4357	4369	4543	4355	4694	4417	4411	4492		4279	4128	4378	4233		4297	4291	4458	4663
3.93333	4190	4230	4300	4290	4317	4305	4487	4296	4631	4373	4341	4441		4198	4019	4349	4191		4256	4265	4385	4606
3.94167	4171	4198	4272	4265	4265	4267	4451	4253	4585	4304	4300	4369		4096	3959	4300	4167		4222	4245	4343	4561
3.95	4155	4185	4238	4241	4238	4218	4400	4190	4522	4264	4248	4329		4038	3876	4261	4126		4162	4203	4294	4497
3.95833	4149	4175	4223	4231	4209	4198	4371	4156	4483	4210	4222	4284		3963	3834	4197	4094		4115	4170	4267	4459
3.96667	4133	4171	4214	4221	4198	4182	4342	4115	4436	4180	4195	4262		3915	3782	4152	4035		4040	4111	4229	4411
3.975	4120	4162	4211	4214	4181	4172	4327	4096	4410	4139	4183	4238		3841	3751	4089	3991		3992	4073	4206	4390
3.98333	4088	4146	4202	4192	4167	4163	4307	4071	4378	4115	4162	4224		3792	3708	4050	3924		3932	4020	4159	4370
3.99167	4057	4120	4189	4168	4137	4150	4289	4056	4354	4075	4146	4194		3714	3678	4002	3882		3901	3993	4121	4359
4	4009	4097	4161	4127	4110	4121	4252	4019	4315	4046	4112	4172		3666	3621	3977	3832		3864	3965	4057	4338
4.00833	3978	4059	4137	4095	4063	4096	4220	3986	4287	3993	4083	4133		3595	3578	3947	3805		3845	3955	4014	4320
4.01667	3937	4036	4096	4046	4026	4046	4160	3923	4236	3957	4037	4101		3560	3514	3927	3774		3816	3943	3947	4275
4.025	3917	4004	4069	4021	3976	4013	4117	3873	4199	3901	4002	4051		3523	3471	3892	3759		3790	3932	3907	4240
4.03333	3902	3991	4040	3989	3948	3970	4056	3802	4141	3865	3962	4022		3508	3421	3865	3736		3738	3910	3860	4180
4.04167	3893	3977	4026	3977	3916	3951	4022	3756	4104	3823	3942	3986		3496	3396	3814	3717		3696	3887	3838	4141
4.05	3884	3968	4014	3967	3902	3932	3982	3696	4057	3803	3921	3967		3490	3368	3775	3678		3623	3843	3812	4096
4.05833	3875	3960	4010	3962	3885	3927	3965	3666	4030	3784	3912	3947		3472	3360	3710	3645		3573	3807	3798	4073
4.06667	3852	3947	4001	3952	3874	3918	3946	3628	3998	3773	3903	3935		3454	3349	3670	3595		3509	3760	3771	4054
4.075	3831	3920	3989	3938	3851	3908	3934	3605	3981	3756	3898	3913		3418	3340	3618	3560		3476	3733	3746	4044
4.08333	3793	3896	3963	3908	3829	3887	3913	3565	3953	3744	3880	3895		3392	3317	3588	3520		3439	3703	3702	4030
4.09167	3766	3859	3941	3886	3787	3862	3891	3536	3931	3713	3864	3858		3352	3299	3555	3500		3421	3693	3666	4015
4.1	3728	3832	3902	3853	3750	3817	3849	3480	3893	3689	3830	3827		3332	3261	3538	3483		3404	3682	3610	3980
4.10833	3707	3795	3877	3833	3702	3789	3817	3440	3859	3646	3808	3776		3315	3235	3511	3477		3387	3675	3576	3948
4.11667	3684	3778	3845	3818	3676	3751	3769	3376	3811	3620	3772	3744		3309	3204	3492	3472		3356	3656	3534	3894
4.125	3675	3761	3831	3816	3647	3732	3740	3338	3777	3587	3752	3701		3313	3190	3449	3466		3327	3634	3514	3853
4.13333	3666	3754	3821	3821	3638	3718	3710	3293	3732	3573	3737	3682		3318	3184	3413	3449		3276	3588	3493	3800
4.14167	3660	3746	3818	3826	3630	3715	3699	3274	3711	3565	3731	3660		3316	3187	3355	3430		3240	3551	3482	3773
4.15	3642	3737	3814	3827	3625	3713	3688	3252	3694	3563	3728	3651		3309	3199	3316	3393		3194	3493	3468	3745
4.15833	3625	3715	3806	3820	3613	3712	3677	3243	3687	3561	3725	3640		3285	3206	3263	3361		3168	3459	3455	3731
4.16667	3590	3692	3784	3800	3598	3703	3667	3228	3675	3556	3715	3629		3262	3207	3234	3316		3148	3420	3428	3716
4.175	3564	3652	3764	3783	3564	3687	3650	3214	3665	3534	3701	3605		3224	3200	3201	3290		3143	3403	3404	3705
4.18333	3524	3620	3727	3752	3535	3653	3616	3178	3640	3511	3666	3580		3201	3181	3189	3262		3137	3384	3362	3679
4.19167	3503	3573	3699	3732	3489	3628	3591	3150	3619	3471	3640	3538		3176	3164	3167	3252		3135	3378	3332	3654
4.2	3475	3549	3664	3715	3464	3589	3546	3102	3576	3440	3596	3511		3169	3141	3150	3239		3118	3361	3296	3610
4.20833	3464	3520	3646	3709	3431	3569	3520	3072	3548	3403	3572	3474		3167	3130	3116	3231		3103	3346	3275	3575
4.21667	3454	3509	3626	3709	3414	3548	3491	3032	3510	3385	3541	3457		3167	3127	3086	3210		3067	3308	3262	3525
4.225	3448	3498	3619	3712	3404	3542	3478	3010	3491	3371	3529	3443		3165	3132	3036	3193		3039	3275	3259	3495
4.23333	3436	3493	3609	3714	3396	3536	3469	2989	3474	3368	3521	3440		3156	3148	2998	3153		2996	3225	3261	3461
4.24167	3421	3479	3602	3710	3385	3531	3464	2979	3472	3368	3519	3439		3131	3159	2947	3121		2975	3195	3260	3443
4.25	3390	3466	3586	3696	3371	3519	3455	2965	3473	3367	3511	3435		3105	3168	2921	3072		2953	3156	3255	3426
4.25833	3362	3435	3570	3677	3342	3506	3444	2955	3470	3356	3503	3423		3063	3164	2895	3047		2947	3142	3240	3413
4.26667	3317	3413	3541	3642	3314	3480	3425	2928	3460	3344	3480	3409		3031	3149	2888	3015		2946	3129	3213	3393
4.275	3287	3377	3520	3621	3268	3458	3405	2904	3443	3317	3458	3377		2998	3135	2882	3005		2947	3125	3189	3373
4.28333	3248	3360	3485	3592	3240	3426	3376	2865	3408	3297	3423	3352		2982	3110	2880	3001		2944	3115	3159	3335
4.29167	3228	3339	3468	3578	3206	3408	3360	2839	3383	3276	3401	3320		2970	3101	2870	3001		2936	3103	3144	3306
4.3	3210	3333	3452	3570	3192	3389	3343	2807	3347	3267	3375	3305		2968	3098	2854	2996		2915	3074	3131	3260
4.30833	3201	3333	3445	3565	3181	3386	3337	2794	3325	3264	3364	3292		2965	3104	2822	2987		2893	3050	3133	3235
4.31667	3187	3336	3443	3561	3180	3392	3343	2784	3308	3267	3358	3293		2956	3122	2800	2959		2860	3005	3136	3205
4.325	3171	3334	3440	3558	3176	3398	3349	2786	3303	3275	3359	3297		2937	3135	2766	2931		2842	2976	3139	3191
4.33333	3136	3328	3431	3542	3174	3409	3355	2791	3302	3282	3361	3299		2913	3147	2748	2885		2821	2939	3141	3184
4.34167	3106	3308	3423	3523	3162	3412	3353	2792	3300	3281	3356	3298		2870	3147	2737	2857		2817	2920	3131	3184
4.35	3059	3289	3400	3488	3149	3407	3343	2791	3290	3277	3341	3288		2841	3136	2738	2822		2819	2905	3103	3178
4.35833	3027	3253	3380	3463	3123	3397	3330	2782	3276	3255	3325	3263		2801	3119	2747	2809		2825	2896	3080	3168
4.36667	2983	3232	3347	3425	3103	3377	3304	2762	3246	3238	3290	3244		2781	3090	2752	2806		2832	2890	3040	3147
4.375	2965	3205	3325	3404	3079	3362	3284	2745	3218	3211	3267	3212		2764	3073	2755	2805		2834	2880	3016	3125
4.38333	2947	3196	3301	3385	3067	3341	3262	2720	3183	3193	3235	3196		2758	3054	2747	2803		2825	2857	2992	3086
4.39167	2940	3192	3291	3377	3059	3334	3252	2708	3164	3180	3217	3180		2754	3050	2728	2793		2811	2835	2985	3059
4.4	2931	3193	3283	3369	3061	3333	3247	2701	3145	3177	3206	3178		2749	3051	2706	2768		2784	2793	2982	3026
4.40833	2923	3193	3281	3362	3070	3334	3251	2701	3138	3178	3201	3181		2734	3054	2670	2745		2763	2763	2982	3014
4.41667	2902	3191	3274	3347	3076	3342	3257	2712	3139	3179	3198	3185		2717	3058	2650	2703		2739	2720	2979	3007
4.425	2876	3175	3266	3333	3079	3341	3259	2720	3138	3178	3191	3187		2682	3052	2629	2664		2729	2694	2966	3007
4.43333	2834	3157	3243	3300	3081	3334	3256	2729	3134	3170	3175	3181		2655	3037	2625	2645		2725	2669	2940	3011
4.44167	2806	3126	3223	3272	3069	3322	3246	2730	3123	3151	3156	3165		2619	3021	2626	2628		2728	2656	2914	3010
4.45	2763	3108	3187	3232	3060	3294	3229	2721	3100	3135	3123	3152		2599	2985	2630	2627		2733	2645	2874	3000
4.45833	2748	3088	3165	3212	3045	3274	3211	2711	3082	3105	3100	3131		2580	2962	2632	2633		2734	2639	2847	2986
4.46667	2735	3080	3138	3181	3035	3247	3186	2691	3053	3086	3069	3120		2578	2932	2630	2634		2725	2626	2821	2954
4.475	2734	3081	3128	3168	3034	3234	3170	2679	3035	3068	3056	3113		2578	2917	2614	2629		2711	2609	2813	2930
4.48333	2737	3086	3120	3156	3039	3224	3160	2669	3016	3063	3047	3115		2580	2904	2596	2617		2679	2574	2815	2899
4.49167	2735	3096	3123	3148	3054	3222	3157	2668	3012	3062	3050	3130		2575	2903	2567	2591		2653	2547	2822	2885
4.5	2730	3097	3127	3134	3067	3225	3159	2679	3013	3066	3055	3141		2567	2906	2548	2570		2619	2507	2828	2873
4.50833	2717	3089	3126	3118	3081	3225	3163	2686	3018	3070	3056	3157		2543	2906	2528	2535		2601	2481	2827	2873
4.51667	2691	3078	3115	3086	3085	3218	3162	2695	3022	3072	3052	3159		2522	2896	2524	2518		2585	2456	2816	2876
4.525	2673	3054	3102	3056	3082	3205	3160	2695	3023	3061	3042	3151		2486	2883	2528	2506		2585	2449	2801	2878
4.53333	2650	3033	3072	3014	3073	3175	3141	2683	3010	3052	3021	3140		2465	2852	2535	2506		2592	2445	2770	2871
4.54167	2639	3012	3052	2983	3055	3150	3126	2667	2996	3030	3002	3119		2446	2829	2548	2517		2596	2444	2749	2861
4.55	2640	3006	3028	2947	3045	3117	3099	2635	2972	3014	2975	3105		2444	2797	2550	2526		2594	2446	2725	2835
4.55833	2647	3005	3015	2930	3042	3098	3080	2614	2955	2997	2962	3089		2446	2780	2544	2535		2584	2443	2715	2813
4.56667	2663	3010	3012	2915	3046	3078	3064	2588	2933	2991	2951	3085		2453	2765	2534	2536		2560	2425	2710	2787
4.575	2673	3023	3014	2909	3061	3072	3060	2576	2926	2993	2947	3082		2461	2762	2507	2527		2536	2407	2712	2772
4.58333	2686	3031	3024	2898	3075	3065	3061	2569	2925	3001	2956	3086		2460	2765	2489	2513		2501	2375	2714	2769
4.59167	2684	3036	3028	2890	3093	3061	3067	2572	2929	3015	2960	3095		2449	2767	2465	2487		2484	2353	2712	2773
4.6	2677	3036	3027	2868	3103	3049	3079	2578	2939	3026	2962	3099		2434	2766	2455	2470		2472	2332	2698	2789
4.60833	2668	3021	3020	2851	3105	3039	3079	2579	2943	3032	2959	3093		2405	2758	2450	2451		2473	2326	2682	2796
4.61667	2654	3010	2999	2822	3097	3008	3070	2571	2947	3032	2945	3087		2383	2735	2457	2443		2487	2326	2651	2806
4.625	2648	2993	2980	2801	3082	2985	3060	2560	2942	3021	2929	3066		2360	2716	2472	2446		2498	2335	2629	2804
4.63333	2650	2986	2956	2786	3072	2948	3041	2538	2927	3014	2903	3052		2352	2678	2486	2453		2508	2346	2602	2791
4.64167	2661	2981	2945	2783	3066	2930	3025	2520	2911	3001	2889	3031		2353	2654	2495	2464		2509	2351	2589	2775
4.65	2679	2985	2940	2793	3071	2917	3014	2503	2891	2996	2876	3022		2359	2633	2496	2470		2499	2349	2579	2752
4.65833	2694	2996	2946	2806	3085	2911	3014	2498	2884	2998	2874	3020		2371	2627	2483	2468		2484	2340	2580	2743
4.66667	2709	3002	2959	2834	3098	2918	3024	2503	2877	3005	2878	3023		2377	2626	2470	2459		2463	2319	2589	2733
4.675	2716	3007	2970	2849	3116	2926	3037	2515	2880	3019	2883	3035		2378	2627	2447	2438		2451	2302	2592	2736
4.68333	2712	3006	2977	2865	3124	2932	3058	2539	2887	3027	2892	3043		2370	2626	2435	2419		2444	2284	2596	2749
4.69167	2700	2992	2979	2866	3125	2931	3067	2551	2892	3035	2894	3049		2350	2616	2427	2395		2446	2281	2593	2758
4.7	2682	2977	2968	2863	3117	2916	3072	2567	2894	3033	2886	3046		2332	2589	2431	2384		2465	2285	2574	2770
4.70833	2669	2954	2955	2861	3097	2899	3067	2568	2889	3019	2877	3033		2311	2563	2448	2381		2477	2295	2560	2772
4.71667	2653	2936	2933	2861	3082	2870	3049	2563	2869	3001	2857	3018		2306	2514	2460	2382		2496	2309	2537	2760
4.725	2649	2924	2922	2868	3065	2851	3037	2558	2853	2977	2844	2995		2307	2483	2476	2394		2501	2319	2526	2744
4.73333	2648	2921	2913	2890	3059	2834	3025	2552	2828	2960	2828	2981		2315	2444	2478	2399		2499	2325	2517	2716
4.74167	2652	2923	2915	2909	3060	2829	3024	2554	2816	2946	2825	2974		2332	2428	2470	2397		2488	2319	2522	2694
4.75	2660	2927	2921	2942	3065	2833	3035	2568	2810	2946	2831	2979		2340	2417	2460	2390		2472	2304	2532	2672
4.75833	2663	2932	2928	2961	3070	2842	3044	2586	2813	2951	2839	2992		2344	2414	2436	2368		2459	2292	2539	2663
4.76667	2659	2931	2935	2984	3068	2852	3061	2615	2830	2959	2854	3003		2338	2412	2421	2348		2451	2277	2551	2658
4.775	2650	2918	2933	2989	3060	2857	3071	2635	2841	2967	2861	3016		2319	2406	2409	2320		2452	2274	2552	2661
4.78333	2630	2908	2926	2991	3045	2857	3071	2661	2852	2966	2864	3018		2304	2390	2410	2305		2463	2287	2539	2666
4.79167	2617	2884	2912	2989	3017	2850	3065	2670	2853	2954	2855	3015		2278	2371	2421	2295		2476	2303	2528	2666
4.8	2601	2866	2893	2989	2994	2836	3051	2675	2842	2940	2836	3004		2267	2334	2436	2296		2494	2333	2503	2658
4.80833	2595	2850	2880	2993	2960	2826	3039	2675	2830	2917	2823	2985		2263	2310	2456	2304		2504	2351	2486	2647
4.81667	2595	2843	2872	3008	2941	2816	3018	2675	2804	2905	2803	2973		2267	2281	2465	2313		2509	2369	2466	2626
4.825	2603	2844	2873	3026	2922	2818	3014	2677	2791	2893	2797	2965		2283	2268	2465	2319		2504	2373	2461	2608
4.83333	2617	2849	2885	3053	2914	2824	3015	2690	2776	2892	2799	2968		2291	2264	2456	2317		2489	2368	2461	2588
4.84167	2627	2861	2897	3070	2906	2832	3023	2706	2773	2902	2807	2983		2299	2265	2433	2298		2477	2358	2468	2578
4.85	2633	2868	2914	3090	2900	2846	3040	2734	2780	2908	2826	2995		2298	2273	2416	2279		2461	2341	2475	2577
4.85833	2630	2869	2919	3095	2886	2854	3048	2753	2787	2922	2837	3012		2282	2275	2397	2246		2460	2335	2476	2583
4.86667	2618	2863	2921	3097	2872	2854	3055	2778	2792	2923	2849	3017		2265	2264	2393	2226		2466	2336	2469	2598
4.875	2606	2843	2916	3094	2844	2846	3052	2788	2791	2912	2848	3013		2241	2251	2395	2207		2475	2345	2452	2607
4.88333	2589	2828	2897	3091	2823	2824	3039	2790	2778	2896	2835	3004		2228	2220	2403	2206		2495	2365	2425	2609
4.89167	2580	2807	2884	3094	2788	2803	3028	2785	2760	2866	2821	2979		2220	2197	2416	2212		2505	2380	2405	2604
4.9	2576	2802	2866	3107	2771	2774	3012	2774	2732	2847	2800	2961		2225	2163	2424	2220		2514	2397	2383	2588
4.90833	2581	2803	2860	3126	2755	2759	3008	2765	2713	2827	2788	2940		2238	2148	2421	2232		2512	2400	2376	2573
4.91667	2592	2812	2858	3161	2753	2741	3005	2758	2693	2820	2782	2933		2249	2138	2412	2233		2499	2393	2378	2549
4.925	2597	2834	2861	3187	2757	2737	3008	2762	2686	2819	2784	2931		2266	2138	2385	2225		2486	2384	2389	2540
4.93333	2603	2848	2867	3225	2764	2734	3021	2767	2689	2824	2796	2931		2269	2140	2368	2212		2466	2366	2405	2537
4.94167	2598	2863	2868	3247	2772	2736	3027	2775	2695	2830	2805	2934		2267	2143	2346	2187		2456	2357	2413	2542
4.95	2581	2865	2865	3271	2774	2733	3035	2788	2704	2832	2810	2933		2260	2138	2340	2171		2453	2349	2416	2557
4.95833	2565	2860	2858	3287	2771	2728	3032	2791	2706	2825	2807	2923		2243	2124	2339	2157		2457	2349	2409	2570
4.96667	2540	2852	2839	3302	2760	2712	3024	2788	2702	2813	2790	2912		2234	2095	2347	2157		2472	2357	2388	2585
4.975	2524	2840	2827	3312	2742	2698	3009	2780	2693	2790	2774	2888		2228	2075	2361	2166		2483	2371	2370	2589
4.98333	2510	2836	2806	3336	2728	2676	2984	2762	2675	2773	2746	2871		2231	2044	2372	2176		2496	2382	2347	2588
4.99167	2510	2838	2798	3351	2715	2664	2967	2748	2663	2753	2732	2855		2245	2031	2375	2192		2500	2388	2338	2580
5	2520	2845	2794	3387	2713	2654	2952	2731	2651	2744	2718	2853		2258	2021	2372	2199		2490	2387	2338	2568
5.00833	2526	2863	2800	3412	2723	2656	2946	2725	2650	2738	2716	2859		2273	2022	2355	2195		2477	2380	2346	2560
5.01667	2535	2874	2815	3451	2733	2668	2947	2724	2661	2740	2725	2866		2281	2040	2341	2186		2451	2363	2369	2561
5.025	2533	2882	2825	3468	2751	2676	2953	2730	2673	2744	2734	2881		2278	2053	2321	2161		2434	2348	2383	2568
5.03333	2521	2880	2839	3488	2759	2691	2956	2742	2696	2745	2745	2887		2272	2070	2316	2144		2416	2337	2397	2591
5.04167	2503	2868	2839	3494	2762	2697	2959	2749	2711	2740	2746	2888		2250	2079	2316	2125		2410	2334	2397	2607
5.05	2474	2851	2834	3495	2760	2696	2948	2754	2728	2729	2736	2881		2236	2077	2325	2120		2412	2343	2385	2630
5.05833	2457	2827	2825	3489	2748	2690	2936	2749	2731	2706	2726	2863		2218	2073	2345	2126		2419	2352	2370	2635
5.06667	2445	2812	2812	3484	2737	2675	2909	2733	2728	2686	2704	2847		2214	2062	2360	2136		2430	2372	2349	2637
5.075	2444	2802	2807	3482	2723	2667	2891	2719	2726	2656	2689	2827		2218	2057	2374	2153		2431	2383	2337	2629
5.08333	2455	2800	2808	3489	2719	2663	2865	2699	2721	2640	2676	2818		2230	2054	2377	2162		2423	2386	2332	2610
5.09167	2467	2808	2817	3499	2722	2665	2854	2690	2723	2624	2674	2813		2250	2063	2369	2166		2408	2381	2337	2597
5.1	2481	2815	2835	3514	2732	2682	2849	2686	2733	2621	2682	2814		2262	2082	2360	2163		2380	2361	2351	2586
5.10833	2490	2819	2849	3518	2751	2696	2849	2688	2744	2621	2688	2823		2272	2100	2341	2150		2359	2346	2363	2588
5.11667	2489	2817	2866	3519	2761	2719	2855	2698	2765	2623	2702	2829		2271	2128	2330	2138		2336	2321	2371	2599
5.125	2481	2803	2871	3511	2769	2728	2859	2707	2776	2624	2706	2830		2260	2143	2322	2120		2329	2309	2369	2610
5.13333	2465	2788	2869	3488	2767	2734	2854	2710	2788	2623	2705	2827		2248	2156	2322	2115		2328	2306	2356	2625
5.14167	2454	2761	2860	3468	2752	2728	2846	2708	2787	2607	2693	2811		2228	2155	2330	2119		2336	2310	2343	2631
5.15	2444	2744	2840	3436	2738	2712	2824	2691	2770	2593	2676	2796		2218	2150	2340	2124		2352	2326	2319	2629
5.15833	2440	2729	2826	3414	2713	2698	2809	2675	2756	2570	2663	2773		2216	2143	2349	2142		2362	2334	2305	2619
5.16667	2451	2725	2816	3396	2702	2683	2788	2644	2726	2558	2651	2759		2216	2139	2352	2154		2362	2343	2292	2595
5.175	2462	2729	2816	3388	2693	2679	2779	2627	2706	2546	2649	2746		2231	2143	2341	2161		2354	2340	2293	2577
5.18333	2480	2734	2824	3382	2691	2683	2777	2609	2681	2549	2654	2744		2238	2157	2329	2160		2332	2328	2303	2555
5.19167	2489	2744	2834	3377	2695	2691	2782	2604	2668	2561	2665	2744		2244	2174	2302	2148		2315	2312	2311	2549
5.2	2493	2749	2846	3364	2697	2702	2800	2602	2657	2577	2683	2748		2243	2205	2282	2132		2294	2284	2325	2551
5.20833	2486	2745	2849	3346	2690	2707	2813	2600	2652	2592	2691	2752		2226	2225	2259	2108		2284	2274	2328	2558
5.21667	2472	2736	2841	3309	2676	2704	2824	2598	2638	2601	2700	2751		2210	2243	2246	2094		2285	2262	2325	2574
5.225	2459	2716	2828	3280	2644	2691	2825	2586	2624	2603	2697	2739		2178	2251	2239	2084		2292	2262	2314	2582
5.23333	2445	2698	2802	3234	2620	2665	2815	2558	2593	2598	2685	2725		2159	2252	2239	2085		2310	2273	2293	2582
5.24167	2442	2681	2782	3203	2580	2645	2803	2536	2567	2582	2674	2702		2139	2246	2241	2097		2318	2285	2280	2574
5.25	2446	2672	2759	3173	2556	2615	2786	2492	2525	2570	2655	2686		2132	2241	2243	2105		2320	2294	2267	2553
5.25833	2455	2674	2750	3162	2532	2602	2779	2466	2497	2565	2650	2668		2135	2241	2233	2119		2317	2295	2261	2536
5.26667	2472	2680	2744	3157	2523	2593	2779	2434	2461	2565	2647	2665		2138	2253	2219	2122		2297	2285	2265	2514
5.275	2483	2692	2744	3156	2515	2595	2787	2419	2447	2583	2651	2666		2146	2268	2193	2116		2280	2273	2272	2502
5.28333	2490	2697	2743	3150	2512	2607	2809	2411	2434	2601	2662	2671		2147	2294	2169	2105		2252	2251	2286	2499
5.29167	2493	2698	2738	3138	2501	2615	2824	2403	2430	2627	2673	2685		2136	2311	2140	2084		2242	2239	2292	2502
5.3	2480	2691	2723	3113	2491	2619	2843	2397	2429	2644	2680	2690		2119	2327	2125	2068		2238	2229	2294	2513
5.30833	2472	2672	2704	3088	2465	2618	2846	2386	2423	2659	2679	2691		2090	2329	2114	2054		2246	2233	2288	2520
5.31667	2457	2655	2670	3046	2445	2603	2834	2365	2409	2659	2667	2688		2068	2322	2116	2048		2260	2246	2269	2524
5.325	2448	2630	2648	3018	2416	2591	2822	2343	2395	2650	2653	2673		2043	2309	2122	2052		2272	2261	2253	2522
5.33333	2444	2616	2617	2987	2402	2570	2795	2305	2362	2641	2629	2661		2036	2288	2129	2059		2284	2283	2231	2506
5.34167	2443	2600	2599	2971	2391	2561	2783	2283	2339	2627	2614	2647		2037	2274	2132	2073		2282	2291	2219	2490
5.35	2450	2596	2595	2959	2390	2561	2769	2253	2307	2626	2604	2644		2041	2268	2124	2081		2270	2291	2214	2468
5.35833	2455	2593	2594	2954	2400	2569	2768	2241	2292	2633	2602	2650		2053	2274	2101	2079		2257	2281	2218	2452
5.36667	2460	2592	2596	2943	2409	2588	2776	2234	2283	2643	2614	2663		2055	2288	2080	2073		2236	2263	2229	2443
5.375	2459	2585	2597	2932	2421	2602	2783	2237	2285	2660	2622	2683		2049	2300	2047	2050		2225	2245	2239	2439
5.38333	2450	2576	2593	2906	2425	2620	2790	2239	2294	2672	2633	2692		2036	2310	2031	2033		2220	2230	2244	2445
5.39167	2437	2551	2577	2880	2419	2625	2789	2241	2297	2675	2638	2700		2008	2312	2015	2013		2222	2224	2242	2452
5.4	2413	2532	2564	2838	2411	2629	2777	2234	2296	2670	2632	2698		1988	2295	2013	2006		2241	2230	2226	2459
5.40833	2397	2497	2540	2806	2391	2625	2757	2223	2287	2648	2622	2683		1962	2276	2020	2005		2254	2236	2210	2458
5.41667	2383	2474	2525	2768	2375	2618	2725	2202	2263	2629	2598	2666		1950	2238	2024	2011		2273	2251	2187	2447
5.425	2381	2452	2512	2747	2359	2613	2700	2187	2244	2597	2583	2645		1947	2216	2030	2028		2282	2254	2170	2436
5.43333	2385	2440	2511	2728	2354	2613	2670	2168	2217	2582	2563	2636		1952	2192	2025	2037		2280	2254	2158	2408
5.44167	2393	2432	2521	2718	2355	2618	2658	2161	2202	2567	2557	2628		1963	2181	2006	2038		2273	2244	2160	2390
5.45	2404	2430	2534	2707	2359	2630	2648	2164	2194	2567	2554	2635		1966	2175	1986	2029		2256	2225	2168	2369
5.45833	2408	2431	2551	2698	2368	2641	2647	2171	2195	2567	2560	2653		1963	2180	1955	2006		2242	2209	2176	2360
5.46667	2405	2424	2564	2677	2375	2657	2647	2186	2202	2568	2566	2661		1953	2180	1939	1984		2226	2192	2184	2360
5.475	2396	2407	2573	2657	2375	2659	2645	2196	2209	2563	2568	2671		1928	2178	1924	1952		2226	2184	2184	2363
5.48333	2373	2392	2570	2619	2364	2659	2630	2199	2214	2553	2560	2671		1907	2165	1921	1938		2232	2185	2169	2368
5.49167	2354	2367	2563	2590	2347	2647	2612	2198	2209	2524	2549	2653		1879	2148	1932	1927		2240	2192	2154	2366
5.5	2335	2350	2553	2548	2333	2626	2576	2188	2191	2499	2526	2636		1864	2121	1945	1931		2258	2213	2121	2358
5.50833	2327	2336	2543	2523	2316	2611	2549	2175	2172	2465	2503	2609		1855	2101	1959	1942		2267	2223	2103	2342
5.51667	2326	2334	2540	2494	2309	2589	2511	2156	2144	2443	2483	2594		1853	2081	1963	1952		2272	2233	2086	2314
5.525	2326	2343	2546	2480	2306	2580	2487	2147	2128	2421	2473	2578		1858	2075	1958	1956		2269	2231	2080	2289
5.53333	2335	2351	2554	2466	2312	2571	2460	2136	2109	2415	2468	2575		1862	2075	1949	1952		2244	2216	2088	2260
5.54167	2340	2370	2572	2455	2323	2572	2450	2132	2107	2418	2472	2581		1860	2081	1930	1934		2230	2203	2099	2247
5.55	2335	2376	2586	2440	2333	2574	2434	2135	2110	2422	2483	2585		1851	2092	1916	1915		2207	2183	2114	2241
5.55833	2324	2377	2596	2422	2338	2574	2424	2138	2109	2425	2485	2586		1828	2099	1900	1887		2199	2169	2117	2243
5.56667	2297	2371	2598	2392	2336	2563	2401	2138	2102	2423	2483	2582		1809	2098	1894	1873		2192	2160	2109	2254
5.575	2276	2357	2591	2368	2326	2549	2379	2136	2093	2414	2472	2565		1774	2092	1899	1861		2200	2160	2097	2258
5.58333	2243	2345	2577	2330	2316	2517	2340	2121	2065	2401	2447	2546		1756	2073	1907	1860		2212	2169	2070	2257
5.59167	2227	2337	2563	2312	2303	2493	2312	2106	2039	2384	2430	2514		1736	2059	1913	1875		2221	2175	2052	2249
5.6	2215	2336	2555	2289	2298	2456	2270	2077	1997	2374	2404	2489		1730	2038	1916	1882		2224	2181	2036	2227
5.60833	2213	2349	2555	2284	2295	2436	2246	2060	1973	2369	2395	2464		1734	2028	1913	1895		2219	2180	2031	2204
5.61667	2218	2362	2561	2284	2305	2418	2219	2039	1943	2372	2385	2454		1738	2024	1901	1896		2198	2165	2036	2175
5.625	2222	2383	2579	2285	2323	2412	2209	2031	1934	2384	2388	2446		1741	2028	1877	1890		2180	2149	2046	2159
5.63333	2216	2395	2589	2293	2338	2406	2208	2035	1929	2399	2394	2447		1737	2039	1859	1879		2149	2120	2062	2148
5.64167	2205	2411	2602	2291	2355	2405	2206	2041	1928	2419	2397	2444		1722	2047	1834	1860		2136	2103	2068	2149
5.65	2174	2410	2603	2284	2359	2393	2203	2049	1931	2428	2397	2442		1705	2056	1826	1847		2123	2079	2067	2157
5.65833	2151	2400	2594	2273	2357	2377	2199	2050	1930	2437	2390	2426		1677	2052	1827	1838		2126	2073	2059	2165
5.66667	2111	2391	2581	2256	2349	2346	2182	2044	1918	2437	2368	2413		1658	2038	1837	1837		2137	2072	2033	2171
5.675	2089	2381	2557	2244	2332	2319	2166	2031	1906	2428	2350	2385		1639	2022	1851	1848		2148	2076	2015	2167
5.68333	2068	2375	2539	2236	2321	2279	2142	2005	1881	2421	2321	2364		1633	1998	1862	1859		2157	2086	1990	2148
5.69167	2061	2376	2526	2238	2309	2256	2126	1985	1864	2412	2304	2342		1637	1984	1866	1873		2160	2088	1979	2130
5.7	2058	2382	2520	2250	2312	2232	2110	1960	1847	2410	2292	2332		1644	1972	1862	1879		2147	2078	1974	2102
5.70833	2058	2393	2526	2265	2320	2224	2109	1950	1839	2415	2290	2328		1659	1969	1842	1876		2132	2065	1981	2089
5.71667	2051	2402	2534	2290	2328	2221	2113	1949	1842	2427	2296	2326		1665	1975	1828	1865		2102	2037	1992	2081
5.725	2039	2408	2543	2301	2340	2223	2123	1956	1849	2447	2301	2328		1668	1979	1803	1844		2084	2015	1998	2082
5.73333	2012	2404	2545	2306	2343	2223	2137	1968	1865	2456	2303	2329		1663	1984	1788	1828		2067	1989	2001	2095
5.74167	1988	2390	2537	2304	2334	2221	2146	1973	1876	2471	2294	2317		1646	1981	1778	1809		2062	1977	1994	2108
5.75	1949	2378	2524	2292	2319	2209	2145	1973	1886	2473	2270	2302		1633	1965	1775	1802		2066	1971	1974	2122
5.75833	1927	2356	2499	2283	2292	2198	2139	1969	1890	2465	2251	2272		1615	1948	1772	1803		2073	1975	1954	2124
5.76667	1901	2347	2482	2275	2274	2175	2119	1949	1890	2456	2215	2246		1611	1912	1777	1809		2080	1986	1923	2114
5.775	1896	2337	2468	2276	2249	2165	2107	1938	1892	2441	2190	2208		1614	1890	1775	1823		2078	1991	1904	2100
5.78333	1893	2337	2465	2293	2240	2152	2088	1919	1895	2433	2165	2182		1622	1861	1767	1830		2059	1988	1888	2074
5.79167	1898	2343	2474	2310	2234	2152	2083	1913	1900	2431	2154	2154		1640	1852	1749	1834		2039	1979	1884	2057
5.8	1903	2348	2483	2337	2237	2164	2088	1913	1921	2435	2145	2142		1653	1850	1731	1828		2003	1949	1883	2040
5.80833	1905	2353	2496	2355	2242	2175	2095	1922	1937	2450	2146	2132		1663	1853	1704	1807		1975	1928	1885	2035
5.81667	1900	2353	2502	2371	2242	2192	2111	1939	1968	2460	2146	2128		1663	1858	1684	1788		1947	1893	1883	2042
5.825	1889	2341	2496	2373	2232	2201	2121	1949	1986	2470	2142	2118		1649	1860	1678	1763		1934	1874	1876	2048
5.83333	1872	2328	2482	2364	2215	2200	2123	1961	2006	2469	2130	2109		1634	1853	1683	1749		1930	1859	1857	2059
5.84167	1862	2304	2453	2357	2181	2193	2118	1960	2011	2453	2114	2094		1606	1841	1694	1740		1933	1856	1836	2063
5.85	1852	2287	2434	2344	2153	2172	2102	1947	2003	2436	2085	2078		1590	1815	1718	1738		1933	1859	1801	2059
5.85833	1850	2269	2406	2340	2118	2159	2086	1936	1992	2403	2062	2058		1579	1794	1733	1748		1934	1860	1779	2046
5.86667	1861	2265	2397	2346	2097	2142	2067	1918	1969	2383	2038	2045		1577	1773	1744	1757		1918	1857	1758	2021
5.875	1873	2268	2390	2354	2078	2139	2061	1909	1956	2357	2031	2038		1583	1765	1744	1758		1899	1845	1751	2002
5.88333	1890	2274	2391	2374	2073	2143	2063	1911	1937	2349	2028	2042		1591	1767	1726	1754		1864	1814	1747	1978
5.89167	1897	2279	2399	2385	2067	2150	2070	1916	1929	2339	2035	2057		1595	1775	1709	1737		1839	1788	1750	1965
5.9	1899	2279	2402	2391	2062	2163	2093	1934	1927	2336	2048	2067		1590	1790	1682	1715		1809	1746	1755	1959
5.90833	1894	2267	2390	2390	2050	2169	2104	1947	1929	2329	2060	2083		1573	1797	1668	1682		1793	1725	1757	1961
5.91667	1878	2254	2376	2376	2034	2168	2118	1960	1927	2319	2068	2088		1553	1796	1657	1655		1784	1702	1743	1969
5.925	1864	2227	2347	2363	2003	2160	2119	1959	1922	2291	2065	2083		1519	1791	1660	1630		1788	1696	1729	1976
5.93333	1844	2203	2320	2343	1981	2143	2109	1948	1907	2261	2059	2074		1498	1766	1670	1618		1797	1702	1696	1974
5.94167	1835	2173	2287	2333	1947	2128	2096	1935	1891	2213	2050	2053		1477	1747	1677	1617		1801	1705	1673	1968
5.95	1830	2159	2266	2327	1931	2111	2080	1910	1865	2179	2036	2039		1470	1716	1686	1623		1800	1708	1645	1952
5.95833	1831	2145	2248	2327	1915	2104	2071	1897	1848	2135	2032	2023		1471	1702	1680	1625		1791	1701	1630	1935
5.96667	1836	2142	2241	2337	1908	2104	2067	1886	1833	2115	2037	2020		1474	1694	1662	1623		1770	1682	1622	1911
5.975	1839	2138	2237	2343	1907	2111	2073	1884	1832	2092	2046	2022		1474	1695	1644	1605		1750	1664	1624	1897
5.98333	1834	2135	2233	2348	1907	2124	2088	1891	1839	2080	2064	2032		1470	1704	1615	1587		1720	1628	1630	1887
5.99167	1824	2122	2217	2343	1900	2130	2098	1899	1849	2063	2079	2041		1448	1707	1596	1550		1705	1608	1632	1887
6	1801	2105	2200	2329	1890	2135	2105	1910	1868	2049	2090	2044		1424	1701	1580	1528		1694	1585	1627	1893
6.00833	1779	2072	2165	2312	1866	2129	2101	1910	1878	2017	2087	2038		1385	1694	1578	1500		1692	1577	1615	1899
6.01667	1748	2044	2138	2288	1846	2111	2082	1904	1881	1989	2073	2025		1358	1665	1586	1492		1698	1577	1585	1902
6.025	1729	2006	2095	2272	1814	2095	2062	1892	1876	1938	2059	2000		1326	1642	1594	1490		1702	1582	1566	1897
6.03333	1715	1983	2069	2259	1797	2071	2030	1872	1862	1905	2028	1983		1316	1606	1604	1498		1709	1587	1531	1881
6.04167	1710	1960	2043	2257	1778	2058	2009	1857	1852	1862	2011	1962		1310	1587	1604	1513		1706	1586	1517	1862
6.05	1713	1952	2029	2263	1772	2048	1991	1840	1839	1837	1999	1952		1311	1570	1592	1516		1687	1575	1507	1830
6.05833	1721	1947	2022	2268	1771	2050	1987	1833	1837	1815	1995	1953		1319	1567	1577	1509		1668	1560	1511	1809
6.06667	1723	1945	2015	2271	1775	2058	1991	1833	1847	1809	2001	1956		1318	1574	1547	1498		1633	1531	1522	1788
6.075	1721	1937	2012	2269	1776	2065	1993	1837	1857	1803	2006	1965		1308	1579	1526	1465		1611	1514	1530	1782
6.08333	1708	1927	2001	2255	1774	2069	2000	1846	1876	1796	2011	1967		1295	1583	1505	1443		1586	1492	1539	1779
6.09167	1692	1901	1982	2236	1763	2065	2000	1847	1884	1780	2006	1959		1266	1581	1496	1412		1574	1483	1537	1785
6.1	1669	1882	1964	2206	1747	2051	1994	1841	1882	1766	1989	1943		1247	1562	1497	1399		1572	1484	1518	1788
6.10833	1654	1852	1933	2188	1721	2037	1983	1831	1874	1735	1971	1911		1226	1544	1505	1395		1572	1490	1500	1785
6.11667	1643	1834	1915	2163	1706	2014	1960	1808	1847	1715	1939	1885		1219	1513	1515	1399		1575	1504	1469	1770
6.125	1641	1817	1892	2149	1687	1998	1945	1790	1825	1686	1919	1851		1221	1496	1517	1412		1571	1512	1453	1755
6.13333	1651	1813	1879	2143	1681	1980	1925	1764	1793	1674	1898	1834		1230	1476	1510	1418		1556	1513	1441	1724
6.14167	1659	1813	1875	2144	1681	1974	1915	1752	1776	1667	1895	1821		1247	1470	1496	1415		1540	1506	1442	1704
6.15	1672	1817	1876	2145	1689	1974	1909	1740	1761	1668	1901	1820		1258	1472	1467	1410		1507	1486	1453	1680
6.15833	1673	1817	1878	2145	1698	1977	1909	1737	1755	1678	1909	1828		1263	1477	1446	1385		1482	1466	1463	1674
6.16667	1665	1810	1875	2136	1704	1980	1910	1733	1748	1686	1922	1829		1258	1484	1417	1367		1451	1436	1475	1671
6.175	1651	1788	1860	2124	1705	1977	1907	1730	1741	1691	1928	1825		1244	1485	1404	1341		1438	1421	1470	1675
6.18333	1628	1769	1844	2093	1699	1966	1894	1716	1723	1689	1925	1815		1229	1473	1395	1328		1430	1406	1455	1686
6.19167	1611	1732	1814	2070	1690	1952	1881	1702	1704	1679	1916	1793		1209	1458	1394	1322		1430	1406	1435	1689
6.2	1597	1710	1790	2036	1680	1925	1851	1666	1661	1668	1894	1771		1199	1429	1397	1327		1438	1409	1402	1685
6.20833	1593	1684	1763	2019	1671	1904	1831	1635	1627	1648	1877	1739		1192	1407	1398	1339		1441	1414	1383	1673
6.21667	1601	1674	1748	2000	1669	1879	1804	1589	1575	1639	1856	1724		1197	1382	1390	1349		1435	1417	1369	1648
6.225	1612	1671	1742	1995	1676	1871	1791	1563	1543	1630	1846	1709		1207	1370	1375	1355		1421	1411	1368	1632
6.23333	1628	1671	1745	1994	1689	1868	1783	1530	1504	1630	1844	1707		1215	1364	1345	1351		1390	1391	1380	1614
6.24167	1634	1668	1754	1992	1713	1872	1783	1516	1487	1636	1844	1712		1223	1362	1322	1336		1366	1374	1393	1604
6.25	1633	1661	1759	1987	1727	1883	1790	1506	1463	1643	1844	1715		1220	1369	1285	1321		1335	1344	1412	1603
6.25833	1620	1641	1759	1977	1741	1889	1794	1503	1451	1651	1843	1717		1208	1372	1266	1295		1320	1325	1419	1606
6.26667	1594	1620	1752	1951	1744	1888	1795	1496	1428	1652	1831	1711		1195	1368	1245	1278		1311	1312	1417	1618
6.275	1572	1589	1730	1930	1735	1882	1790	1488	1411	1643	1816	1696		1169	1361	1241	1266		1318	1312	1407	1622
6.28333	1549	1569	1710	1891	1726	1866	1772	1469	1378	1634	1784	1680		1154	1339	1241	1266		1334	1323	1388	1618
6.29167	1536	1547	1681	1870	1707	1850	1756	1451	1355	1615	1762	1656		1136	1321	1246	1273		1346	1330	1376	1606
6.3	1534	1541	1665	1846	1700	1834	1735	1419	1323	1601	1733	1640		1136	1297	1251	1280		1360	1343	1366	1579
6.30833	1540	1539	1651	1838	1697	1829	1726	1397	1305	1587	1718	1629		1145	1286	1248	1291		1363	1345	1366	1558
6.31667	1550	1546	1651	1834	1703	1830	1721	1372	1290	1585	1707	1625		1156	1283	1243	1291		1354	1336	1381	1530
6.325	1553	1552	1652	1834	1718	1839	1728	1362	1286	1587	1704	1631		1174	1294	1232	1282		1343	1325	1395	1517
6.33333	1553	1558	1655	1826	1731	1854	1745	1356	1296	1595	1704	1633		1181	1317	1217	1272		1330	1302	1420	1515
6.34167	1546	1555	1653	1814	1743	1861	1758	1353	1308	1606	1703	1636		1184	1333	1214	1248		1325	1285	1435	1523
6.35	1522	1545	1645	1789	1745	1861	1774	1349	1322	1612	1699	1631		1180	1356	1215	1236		1335	1274	1450	1543
6.35833	1504	1525	1623	1761	1738	1853	1776	1345	1330	1608	1690	1623		1166	1364	1225	1224		1351	1275	1450	1557
6.36667	1475	1507	1603	1721	1723	1825	1770	1323	1333	1599	1665	1608		1161	1364	1250	1227		1387	1293	1447	1577
6.375	1460	1485	1572	1694	1698	1801	1762	1302	1328	1579	1643	1580		1157	1360	1268	1238		1413	1311	1443	1582
6.38333	1453	1475	1557	1664	1684	1758	1744	1267	1310	1562	1617	1562		1164	1347	1292	1252		1451	1340	1442	1577
6.39167	1455	1469	1546	1651	1672	1735	1734	1244	1296	1540	1602	1538		1186	1342	1303	1278		1468	1355	1446	1569
6.4	1460	1470	1547	1647	1670	1709	1729	1217	1282	1530	1591	1530		1209	1339	1307	1293		1477	1370	1462	1552
6.40833	1466	1478	1561	1649	1677	1701	1731	1209	1277	1527	1592	1527		1247	1348	1301	1306		1474	1369	1476	1546
6.41667	1466	1483	1575	1654	1688	1696	1745	1204	1282	1530	1603	1529		1267	1369	1283	1307		1464	1363	1506	1544
6.425	1460	1481	1595	1657	1699	1698	1756	1205	1289	1539	1613	1542		1284	1386	1269	1298		1460	1358	1523	1552
6.43333	1444	1474	1601	1651	1706	1694	1778	1212	1305	1544	1630	1550		1284	1408	1256	1291		1459	1352	1540	1572
6.44167	1426	1456	1605	1641	1702	1682	1786	1212	1313	1543	1638	1552		1278	1413	1256	1282		1464	1354	1542	1590
6.45	1403	1439	1602	1622	1696	1660	1794	1204	1320	1535	1642	1547		1267	1406	1263	1279		1483	1370	1533	1615
6.45833	1388	1416	1595	1610	1679	1643	1792	1187	1317	1511	1638	1533		1252	1391	1275	1286		1499	1387	1521	1626
6.46667	1373	1406	1591	1600	1670	1610	1783	1159	1304	1491	1631	1520		1251	1359	1295	1297		1518	1410	1498	1628
6.475	1368	1397	1592	1599	1662	1595	1776	1140	1295	1459	1626	1506		1261	1338	1304	1316		1525	1424	1485	1623
6.48333	1373	1398	1600	1609	1663	1583	1772	1117	1283	1446	1624	1503		1272	1311	1308	1325		1522	1431	1472	1609
6.49167	1377	1407	1620	1618	1671	1581	1776	1107	1279	1433	1631	1507		1295	1300	1301	1333		1511	1425	1471	1597
6.5	1384	1417	1636	1635	1682	1582	1791	1102	1287	1432	1649	1516		1309	1298	1280	1327		1490	1404	1475	1589
6.50833	1385	1423	1660	1643	1693	1587	1803	1106	1299	1437	1662	1535		1316	1301	1261	1304		1477	1385	1479	1593
6.51667	1374	1423	1670	1644	1696	1587	1821	1115	1322	1438	1678	1546		1310	1306	1235	1285		1460	1355	1482	1604
6.525	1362	1415	1676	1638	1687	1583	1828	1119	1336	1439	1682	1555		1287	1308	1223	1252		1456	1342	1479	1617
6.53333	1342	1402	1674	1622	1673	1571	1825	1119	1350	1431	1679	1550		1268	1296	1216	1237		1460	1332	1461	1642
6.54167	1327	1378	1662	1611	1643	1557	1813	1111	1351	1406	1666	1535		1236	1279	1220	1224		1470	1334	1443	1651
6.55	1312	1361	1651	1596	1620	1530	1788	1090	1338	1387	1643	1518		1223	1250	1225	1225		1482	1340	1410	1660
6.55833	1304	1350	1639	1593	1587	1515	1771	1073	1324	1358	1625	1493		1209	1227	1227	1232		1490	1345	1386	1657
6.56667	1303	1348	1638	1599	1569	1493	1748	1048	1303	1343	1602	1477		1211	1202	1218	1239		1486	1345	1364	1640
6.575	1307	1355	1644	1606	1550	1487	1741	1038	1291	1333	1593	1465		1214	1191	1200	1242		1479	1337	1356	1627
6.58333	1314	1361	1649	1620	1546	1484	1741	1032	1283	1336	1589	1462		1218	1190	1164	1240		1459	1316	1358	1608
6.59167	1317	1376	1660	1626	1540	1487	1745	1034	1288	1350	1591	1470		1218	1196	1136	1220		1440	1297	1366	1601
6.6	1311	1380	1665	1628	1534	1493	1756	1044	1299	1363	1592	1476		1209	1207	1094	1202		1420	1266	1376	1604
6.60833	1301	1376	1662	1625	1520	1494	1760	1052	1310	1375	1587	1486		1182	1212	1072	1171		1409	1250	1381	1610
6.61667	1275	1364	1652	1605	1505	1489	1757	1062	1323	1378	1573	1487		1161	1208	1051	1153		1403	1234	1374	1626
6.625	1256	1340	1632	1592	1475	1478	1745	1064	1323	1366	1554	1478		1120	1197	1046	1139		1406	1234	1361	1639
6.63333	1227	1322	1614	1567	1451	1454	1722	1056	1313	1354	1521	1468		1098	1170	1050	1136		1415	1234	1331	1648
6.64167	1213	1299	1590	1555	1415	1438	1700	1046	1301	1326	1491	1448		1077	1149	1052	1143		1420	1240	1311	1645
6.65	1204	1289	1578	1544	1393	1413	1672	1029	1280	1310	1455	1435		1072	1122	1050	1151		1422	1243	1284	1627
6.65833	1204	1290	1570	1544	1367	1400	1655	1022	1267	1294	1437	1428		1073	1111	1043	1157		1416	1241	1272	1606
6.66667	1204	1296	1568	1547	1355	1391	1644	1016	1257	1289	1417	1427		1079	1102	1019	1157		1397	1227	1271	1579
6.675	1205	1305	1571	1550	1345	1392	1644	1022	1254	1292	1410	1438		1083	1108	997	1140		1376	1212	1277	1562
6.68333	1198	1311	1572	1550	1336	1395	1645	1035	1266	1298	1406	1443		1080	1115	964	1121		1344	1181	1290	1550
6.69167	1185	1308	1564	1542	1318	1398	1648	1046	1275	1304	1401	1452		1061	1122	947	1088		1326	1165	1295	1551
6.7	1154	1300	1555	1525	1301	1397	1646	1063	1283	1305	1388	1451		1041	1126	932	1069		1311	1143	1291	1558
6.70833	1131	1278	1530	1506	1258	1391	1640	1066	1282	1289	1371	1442		1007	1122	931	1044		1304	1133	1282	1564
6.71667	1095	1260	1507	1475	1226	1371	1619	1062	1270	1274	1330	1426		984	1100	939	1037		1307	1134	1255	1567
6.725	1079	1238	1474	1456	1173	1352	1595	1053	1253	1246	1299	1401		955	1084	949	1040		1310	1138	1233	1558
6.73333	1065	1230	1451	1436	1138	1327	1564	1033	1225	1228	1254	1387		941	1057	959	1045		1313	1149	1201	1535
6.74167	1061	1229	1427	1428	1094	1309	1545	1020	1206	1212	1228	1369		932	1041	961	1056		1309	1152	1188	1510
6.75	1066	1236	1418	1427	1072	1295	1523	998	1187	1207	1197	1365		933	1026	953	1057		1288	1143	1184	1473
6.75833	1069	1253	1411	1431	1048	1289	1516	993	1187	1224	1185	1372		934	1021	941	1052		1268	1135	1187	1450
6.76667	1071	1265	1410	1432	1035	1291	1513	993	1215	1250	1174	1380		933	1023	917	1038		1230	1113	1198	1426
6.775	1066	1277	1404	1431	1019	1296	1512	1000	1254	1323	1170	1392		921	1030	903	1009		1204	1097	1209	1420
6.78333	1043	1280	1396	1418	1005	1298	1513	1011	1361	1409	1161	1396		907	1033	886	987		1175	1071	1211	1423
6.79167	1024	1274	1377	1402	977	1299	1509	1014	1476	1619	1150	1394		873	1033	885	957		1161	1063	1201	1432
6.8	990	1266	1357	1371	953	1284	1490	1013	1747	1842	1126	1387		848	1020	891	945		1157	1061	1180	1442
6.80833	972	1256	1328	1350	913	1270	1474	1004	2022	2360	1110	1370		813	1004	901	939		1159	1065	1158	1443
6.81667	957	1254	1310	1321	888	1245	1443	981	2638	2871	1083	1359		795	979	917	942		1165	1078	1125	1426
6.825	958	1262	1288	1306	861	1230	1422	960	3214	3952	1069	1348		779	964	923	949		1163	1085	1107	1409
6.83333	968	1273	1284	1299	850	1216	1396	933	4380	4915	1058	1350		775	947	927	953		1153	1086	1088	1371
6.84167	976	1298	1289	1301	848	1213	1384	920	5375	6757	1062	1364		772	942	918	950		1133	1077	1087	1347
6.85	988	1315	1295	1305	855	1220	1375	907	7196	8240	1080	1381		774	947	904	944		1100	1057	1094	1316
6.85833	990	1333	1307	1308	865	1228	1373	908	8597	10799	1097	1411		766	956	889	920		1075	1037	1101	1305
6.86667	982	1337	1310	1301	866	1235	1374	913	10919	12663	1122	1430		755	969	876	900		1046	1004	1108	1301
6.875	971	1335	1305	1285	858	1233	1370	914	12539	15563	1136	1448		730	973	872	872		1035	988	1107	1300
6.88333	950	1325	1292	1270	847	1220	1354	910	14958	17479	1147	1454		706	968	877	853		1032	973	1090	1305
6.89167	933	1309	1267	1243	820	1208	1339	901	16477	20169	1150	1449		675	959	888	841		1037	971	1069	1304
6.9	919	1299	1248	1227	801	1183	1305	873	18512	21762	1147	1443		658	934	910	837		1047	976	1034	1292
6.90833	916	1292	1227	1212	777	1167	1280	849	19645	23739	1142	1432		640	913	923	842		1051	978	1011	1273
6.91667	919	1295	1220	1207	769	1149	1246	814	20950	24739	1139	1426		638	888	932	845		1046	976	984	1238
6.925	925	1306	1220	1212	774	1144	1228	791	21540	25737	1142	1420		640	878	932	845		1035	967	972	1214
6.93333	933	1317	1223	1218	782	1150	1214	770	22003	26063	1152	1421		644	872	921	839		1009	941	966	1180
6.94167	932	1331	1232	1226	804	1157	1211	764	22043	26075	1162	1422		649	876	906	821		986	920	968	1167
6.95	926	1338	1234	1224	818	1170	1213	758	21738	25789	1174	1419		644	889	885	804		958	885	972	1157
6.95833	913	1338	1229	1212	830	1176	1214	755	21318	24977	1177	1411		624	895	873	777		945	866	970	1159
6.96667	889	1331	1217	1196	830	1169	1206	748	20416	24221	1170	1396		605	897	866	762		936	850	959	1169
6.975	874	1315	1191	1168	823	1160	1194	735	19665	22833	1162	1361		572	890	869	749		937	845	942	1171
6.98333	856	1304	1170	1150	817	1138	1167	707	18371	21781	1134	1332		551	869	880	749		947	852	910	1169
6.99167	854	1290	1141	1128	801	1121	1145	683	17433	20084	1114	1283		530	849	889	758		953	860	886	1160
7	857	1286	1129	1125	795	1104	1113	646	15963	18913	1087	1253		530	818	899	769		951	868	858	1136
7.00833	866	1283	1124	1129	802	1099	1100	626	14972	17152	1072	1212		539	806	898	787		941	868	846	1119
7.01667	884	1287	1127	1139	816	1102	1092	604	13511	16003	1059	1191		553	796	882	794		915	852	842	1090
7.025	896	1293	1136	1149	843	1108	1095	601	12577	14352	1059	1172		571	798	864	792		892	832	846	1077
7.03333	904	1296	1142	1150	860	1119	1108	601	11250	13318	1060	1161		579	808	834	782		861	801	854	1069
7.04167	902	1292	1140	1143	881	1120	1116	602	10427	11863	1060	1146		581	816	817	761		841	777	859	1068
7.05	890	1283	1131	1128	890	1115	1123	603	9287	10970	1058	1136		570	823	793	745		827	753	858	1078
7.05833	880	1263	1110	1102	888	1101	1119	596	8587	9737	1047	1108		548	817	788	726		823	745	850	1083
7.06667	864	1245	1089	1080	881	1072	1102	572	7626	8989	1024	1084		531	795	787	722		828	741	826	1087
7.075	856	1223	1061	1054	865	1050	1083	550	7048	7975	1007	1041		519	771	791	727		831	746	808	1083
7.08333	854	1214	1049	1046	857	1018	1050	512	6263	7372	979	1012		517	736	797	735		832	749	783	1068
7.09167	859	1205	1037	1040	849	998	1033	484	5800	6571	962	974		525	712	793	749		828	748	769	1049
7.1	869	1207	1037	1041	853	980	1017	455	5188	6108	949	953		538	692	776	755		810	736	763	1021
7.10833	876	1212	1044	1046	865	970	1015	443	4840	5506	946	942		556	688	758	755		790	719	765	1001
7.11667	882	1217	1050	1049	874	961	1022	436	4388	5159	949	934		563	695	715	745		759	690	776	983
7.125	880	1215	1055	1040	884	953	1031	435	4128	4701	954	931		560	703	688	720		737	669	783	979
7.13333	864	1210	1049	1029	888	934	1038	435	3792	4430	956	928		549	711	655	699		720	639	790	986
7.14167	851	1195	1034	1007	877	913	1035	429	3592	4063	954	912		520	713	644	671		717	625	788	995
7.15	829	1181	1021	991	870	866	1021	415	3319	3839	935	896		501	702	640	659		721	618	770	1009
7.15833	818	1164	996	969	847	832	1006	397	3152	3523	919	864		474	686	644	654		725	618	751	1013
7.16667	810	1161	982	960	835	768	981	369	2917	3335	891	839		466	655	649	658		737	623	723	1012
7.175	812	1170	968	956	821	728	962	350	2773	3082	876	806		464	626	651	669		738	623	706	1002
7.18333	825	1188	967	958	818	679	948	326	2578	2934	861	788		470	612	639	675		730	614	692	984
7.19167	839	1229	970	970	823	653	945	317	2468	2748	860	779		483	607	625	673		718	600	690	970
7.2	853	1257	974	976	832	628	950	313	2325	2643	875	776		490	609	590	664		692	573	698	958
7.20833	860	1301	982	981	843	617	956	317	2247	2505	888	783		495	618	564	637		670	550	709	955
7.21667	858	1325	984	976	848	601	964	327	2144	2423	907	783		485	625	529	614		643	521	722	965
7.225	846	1346	975	958	848	590	965	329	2080	2305	915	777		465	629	516	580		633	509	725	975
7.23333	824	1353	960	939	841	570	952	329	1983	2225	917	768		447	621	509	563		625	496	718	994
7.24167	811	1358	933	913	823	552	936	320	1918	2108	908	736		416	602	511	549		627	498	704	1003
7.25	791	1359	916	898	810	523	905	300	1814	2034	889	713		403	585	522	550		635	507	677	1007
7.25833	784	1361	890	883	797	507	884	283	1746	1931	876	678		393	553	526	560		638	514	658	997
7.26667	785	1367	879	878	791	490	856	264	1651	1871	863	658		396	538	526	566		636	519	641	971
7.275	792	1382	872	882	795	484	844	257	1598	1801	861	641		405	527	517	570		628	518	637	951
7.28333	796	1391	871	888	805	489	836	254	1535	1766	870	639		412	525	492	566		606	501	647	921
7.29167	797	1394	873	893	818	499	834	260	1505	1729	882	643		414	530	471	546		585	484	655	908
7.3	784	1389	870	893	828	509	830	272	1471	1707	898	644		411	538	441	528		560	455	669	901
7.30833	766	1366	861	882	836	513	830	283	1454	1682	907	648		396	543	426	499		550	436	674	904
7.31667	733	1344	849	869	833	511	817	292	1427	1660	909	645		380	544	415	482		546	419	671	915
7.325	709	1303	824	844	814	502	804	292	1407	1624	903	627		355	534	416	467		551	415	659	923
7.33333	680	1277	804	830	799	482	778	280	1372	1600	884	612		340	520	423	467		566	415	635	925
7.34167	669	1249	774	813	773	469	759	271	1347	1564	870	584		327	501	432	472		577	418	616	918
7.35	669	1241	760	810	761	455	732	252	1308	1546	850	569		329	486	442	478		583	420	600	894
7.35833	677	1246	749	817	749	450	720	239	1286	1525	840	553		334	472	441	485		580	417	597	873
7.36667	693	1255	755	828	750	456	707	228	1261	1519	838	551		342	471	431	483		560	398	608	844
7.375	703	1273	764	845	758	464	708	229	1253	1516	842	559		354	481	419	468		541	379	619	829
7.38333	712	1279	775	851	764	483	712	234	1246	1515	850	565		354	490	393	450		509	342	645	814
7.39167	705	1282	785	856	766	495	716	240	1243	1509	852	569		344	506	382	422		492	320	657	816
7.4	685	1273	784	851	760	503	711	247	1233	1499	846	568		329	512	369	400		479	291	667	824
7.40833	667	1249	773	838	741	505	705	245	1219	1466	834	563		295	510	368	378		476	281	664	832
7.41667	640	1228	760	829	722	494	685	231	1189	1437	808	553		270	502	377	368		484	280	653	836
7.425	626	1197	737	816	692	485	665	216	1157	1386	788	535		236	479	388	366		492	286	643	833
7.43333	612	1178	724	813	677	473	634	186	1106	1347	762	521		220	460	405	367		497	294	627	813
7.44167	608	1156	713	815	660	473	616	167	1071	1295	749	513		209	432	410	371		491	300	624	793
7.45	604	1144	711	821	657	481	599	143	1021	1256	738	516		208	419	410	371		472	295	631	762
7.45833	600	1122	719	835	662	493	595	137	994	1215	738	526		208	414	402	362		449	282	641	743
7.46667	582	1107	729	842	668	518	601	136	963	1190	742	540		205	413	383	349		411	255	664	728
7.475	565	1069	737	839	672	538	607	141	946	1154	744	561		187	418	365	320		388	234	676	725
7.48333	523	1040	733	832	672	557	616	149	923	1129	744	568		166	417	348	300		364	209	687	731
7.49167	493	985	718	806	656	563	618	149	905	1088	737	574		126	407	339	273		356	201	689	740
7.5	445	950	699	783	639	562	610	141	871	1053	718	573		92	394	344	263		357	202	675	753
7.50833	417	897	668	752	607	554	597	128	841	999	697	561		45	363	356	266		363	211	661	756
7.51667	385	865	650	734	585	537	568	101	787	964	667	547		21	337	377	277		371	232	637	749
7.525	372	832	630	723	564	532	547	83	751	914	648	531		-1	299	392	309		370	241	625	737
7.53333	362	813	626	723	557	528	522	61	700	890	628	522		-6	281	411	344		354	248	613	716
7.54167	361	793	631	730	555	536	514	54	675	868	620	515		-6	267	421	410		334	246	613	700
7.55	354	780	637	734	558	553	507	57	646	860	617	516		-4	267	433	465		296	232	622	684
7.55833	343	757	646	730	563	568	507	67	635	857	618	524		-7	275	445	568		273	218	630	677
7.56667	317	732	647	717	557	582	509	86	622	859	618	525		-17	286	477	661		243	196	638	678
7.575	294	691	635	691	537	584	503	97	615	851	614	523		-45	292	514	829		234	187	639	684
7.58333	257	662	621	671	516	573	487	102	599	838	599	515		-69	292	588	969		233	187	629	694
7.59167	233	618	596	636	476	557	464	101	582	811	582	492		-108	275	654	1221		237	191	618	697
7.6	206	592	578	621	449	531	426	84	548	788	554	473		-131	258	759	1406		248	207	593	695
7.60833	196	561	559	606	416	514	399	70	520	752	534	442		-151	231	828	1700		252	219	574	688
7.61667	190	548	556	605	399	492	370	51	483	730	507	426		-156	219	916	1891		247	227	553	668
7.625	190	538	557	611	386	486	359	42	464	702	497	411		-154	212	958	2148		236	225	544	652
7.63333	193	534	563	617	382	486	355	38	446	691	490	405		-151	218	991	2288		213	212	540	631
7.64167	188	528	574	620	379	491	359	42	443	683	492	406		-149	237	995	2437		192	195	542	622
7.65	174	516	578	615	370	497	372	52	445	679	497	407		-154	254	981	2493		167	171	542	621
7.65833	156	494	576	597	349	494	376	58	448	667	495	409		-180	274	964	2515		157	158	538	628
7.66667	126	470	567	577	326	479	376	58	445	652	481	401		-202	279	934	2496		154	153	523	644
7.675	104	433	545	544	280	458	365	51	438	624	466	382		-239	273	910	2428		156	157	503	658
7.68333	78	407	529	526	248	423	341	32	412	597	435	362		-262	259	879	2364		166	174	466	667
7.69167	64	372	506	506	198	400	321	12	385	558	407	331		-285	236	853	2250		175	189	438	668
7.7	53	355	498	497	168	369	295	-15	346	532	374	312		-292	221	805	2162		178	205	395	656
7.70833	53	338	493	494	132	356	283	-32	320	504	357	298		-291	210	765	2016		171	209	379	645
7.71667	54	332	498	492	118	346	275	-51	292	495	339	293		-285	211	686	1909		152	202	360	622
7.725	53	327	508	488	98	345	280	-57	282	494	338	301		-273	222	624	1734		131	190	356	609
7.73333	38	319	513	482	87	344	290	-62	274	493	338	310		-272	236	530	1610		102	162	357	602
7.74167	24	300	516	461	68	342	293	-64	270	497	335	319		-280	254	470	1426		85	147	356	603
7.75	-9	280	508	439	50	326	291	-73	267	492	326	321		-292	260	401	1310		70	128	347	612
7.75833	-37	242	491	403	15	311	280	-85	256	476	309	311		-316	262	366	1154		64	122	334	621
7.76667	-74	212	473	381	-10	277	255	-114	228	460	278	297		-333	251	331	1069		70	123	306	629
7.775	-95	175	450	349	-51	252	228	-137	203	430	250	268		-347	233	319	968		77	126	280	628
7.78333	-115	155	439	334	-73	215	188	-179	158	411	214	249		-351	217	299	917		84	134	249	612
7.79167	-122	139	425	323	-100	198	163	-203	129	392	194	229		-343	204	285	855		84	134	229	591
7.8	-120	134	426	321	-109	183	133	-234	92	386	180	224		-328	203	253	818		72	122	219	554
7.80833	-118	137	429	320	-115	179	119	-250	75	392	177	228		-308	210	225	760		57	109	221	528
7.81667	-118	141	434	319	-117	183	103	-259	61	401	182	235		-297	221	177	721		32	79	230	494
7.825	-126	137	436	308	-119	185	95	-262	61	410	188	248		-287	239	143	655		17	60	239	484
7.83333	-148	129	432	296	-126	186	75	-267	56	414	190	251		-292	249	103	613		-2	40	245	480
7.84167	-166	107	413	267	-141	180	57	-275	51	406	181	249		-304	258	87	562		-4	37	244	483
7.85	-193	88	397	245	-161	163	17	-292	32	394	159	239		-316	252	74	532		1	49	228	486
7.85833	-209	61	363	211	-190	144	-10	-312	12	367	135	215		-332	234	69	505		12	69	214	483
7.86667	-223	48	342	194	-208	120	-57	-346	-25	348	99	199		-337	218	67	496		34	107	191	468
7.875	-227	40	315	177	-230	103	-89	-369	-50	323	79	180		-334	189	63	488		47	137	177	448
7.88333	-224	44	304	170	-237	93	-124	-399	-86	311	62	176		-326	176	43	480		54	176	175	415
7.89167	-224	57	293	166	-239	92	-141	-416	-103	305	59	180		-306	161	24	461		56	195	183	390
7.9	-224	66	292	166	-236	102	-151	-427	-118	309	64	188		-290	160	-14	440		51	216	204	365
7.90833	-233	74	284	157	-227	112	-154	-427	-122	314	69	202		-277	159	-42	401		46	224	221	356
7.91667	-258	70	276	150	-227	126	-156	-423	-125	318	70	211		-275	157	-81	369		50	234	243	359
7.925	-282	52	254	124	-231	128	-157	-422	-128	317	66	209		-284	151	-97	321		59	243	250	368
7.93333	-321	36	232	103	-239	124	-169	-428	-140	308	45	198		-297	141	-112	296		85	263	247	383
7.94167	-348	6	192	68	-263	114	-180	-441	-159	281	24	173		-317	110	-114	267		107	279	237	396
7.95	-376	-6	165	45	-280	93	-205	-463	-192	260	-9	152		-329	84	-109	254		146	309	216	401
7.95833	-390	-19	130	22	-304	79	-221	-483	-217	223	-32	127		-337	39	-106	246		168	327	202	396
7.96667	-396	-19	114	15	-312	67	-240	-513	-248	200	-54	112		-337	14	-109	241		187	340	193	376
7.975	-395	-13	104	12	-313	64	-248	-531	-266	172	-63	105		-323	-20	-117	232		189	339	193	357
7.98333	-397	-7	103	16	-306	72	-252	-544	-278	159	-61	104		-310	-35	-139	219		175	319	205	334
7.99167	-402	-2	107	18	-292	82	-249	-548	-279	144	-55	112		-293	-48	-160	191		161	296	216	321
8	-422	-6	107	15	-281	96	-242	-548	-274	133	-47	115		-287	-55	-190	167		135	255	230	318
8.00833	-441	-22	102	3	-277	103	-236	-546	-271	109	-44	111		-289	-65	-206	128		125	231	235	323
8.01667	-475	-39	89	-10	-279	101	-235	-548	-273	89	-48	103		-296	-77	-218	101		119	208	235	334
8.025	-497	-68	59	-35	-296	91	-241	-555	-282	41	-60	80		-315	-104	-220	72		123	210	230	342
8.03333	-522	-84	38	-51	-310	71	-265	-581	-304	7	-80	60		-326	-132	-212	59		140	237	221	348
8.04167	-530	-95	6	-66	-330	53	-283	-600	-324	-52	-96	27		-337	-178	-205	54		153	270	219	346
8.05	-529	-98	-9	-68	-338	35	-313	-634	-355	-91	-114	7		-336	-209	-197	54		173	340	236	344
8.05833	-522	-90	-20	-63	-338	25	-329	-655	-377	-137	-120	-11		-317	-247	-196	51		185	401	261	343
8.06667	-510	-83	-23	-54	-329	24	-343	-675	-397	-160	-117	-14		-301	-263	-214	45		211	500	333	358
8.075	-506	-74	-17	-44	-313	28	-341	-681	-405	-182	-112	-11		-271	-273	-233	23		236	578	396	383
8.08333	-507	-75	-13	-40	-301	38	-334	-680	-412	-191	-100	-9		-256	-275	-268	3		297	709	513	451
8.09167	-516	-86	-20	-50	-290	43	-326	-677	-415	-201	-95	0		-246	-270	-292	-37		358	810	595	514
8.1	-536	-104	-33	-64	-287	38	-318	-678	-414	-211	-95	0		-249	-270	-322	-66		491	972	714	631
8.10833	-552	-131	-60	-94	-301	27	-321	-683	-418	-233	-105	-10		-267	-278	-334	-101		601	1092	783	715
8.11667	-571	-150	-83	-115	-312	-1	-334	-705	-436	-255	-128	-26		-281	-291	-339	-119		789	1267	872	837
8.125	-580	-174	-119	-140	-332	-24	-350	-724	-452	-298	-144	-57		-297	-321	-339	-129		921	1372	921	905
8.13333	-579	-185	-135	-151	-340	-56	-376	-759	-479	-321	-173	-75		-302	-343	-337	-131		1107	1505	975	987
8.14167	-571	-189	-149	-152	-345	-72	-392	-783	-500	-354	-190	-98		-295	-370	-340	-125		1213	1562	1001	1023
8.15	-552	-186	-150	-146	-339	-85	-407	-805	-522	-366	-204	-106		-283	-379	-356	-125		1340	1601	1028	1056
8.15833	-544	-182	-141	-138	-325	-87	-405	-814	-531	-376	-209	-109		-264	-377	-374	-131		1395	1594	1038	1068
8.16667	-534	-182	-133	-133	-315	-87	-395	-815	-535	-374	-210	-105		-254	-371	-411	-144		1443	1538	1039	1072
8.175	-535	-189	-130	-134	-306	-88	-385	-813	-531	-370	-211	-97		-250	-356	-437	-171		1450	1478	1029	1068
8.18333	-546	-200	-137	-143	-309	-95	-373	-810	-520	-366	-213	-96		-259	-347	-468	-198		1437	1369	991	1055
8.19167	-557	-225	-156	-162	-325	-111	-370	-810	-514	-371	-222	-101		-281	-340	-481	-229		1413	1292	954	1040
8.2	-576	-244	-176	-181	-341	-139	-374	-825	-512	-381	-247	-113		-303	-345	-484	-245		1363	1175	879	1003
8.20833	-586	-274	-210	-205	-365	-163	-383	-844	-516	-402	-267	-138		-330	-366	-478	-253		1316	1100	818	966
8.21667	-588	-289	-229	-213	-380	-199	-401	-873	-528	-413	-298	-153		-345	-383	-463	-249		1229	992	724	891
8.225	-583	-300	-248	-214	-391	-216	-410	-891	-537	-426	-315	-174		-352	-407	-455	-236		1157	917	664	832
8.23333	-566	-301	-250	-208	-383	-233	-406	-909	-540	-423	-334	-180		-346	-414	-450	-226		1033	813	590	739
8.24167	-550	-290	-245	-194	-357	-231	-393	-911	-534	-402	-333	-175		-333	-412	-452	-215		942	741	550	678
8.25	-529	-279	-235	-180	-330	-215	-356	-895	-504	-376	-322	-165		-322	-401	-465	-213		806	640	515	601
8.25833	-518	-265	-222	-169	-281	-194	-318	-874	-470	-327	-308	-137		-314	-372	-473	-218		719	582	500	563
8.26667	-507	-256	-209	-163	-247	-162	-256	-830	-402	-290	-284	-120		-315	-351	-475	-222		613	524	494	532
8.275	-503	-250	-198	-162	-194	-138	-215	-799	-353	-236	-269	-98		-323	-320	-469	-226		558	517	491	525
8.28333	-492	-248	-189	-162	-163	-103	-156	-745	-280	-203	-252	-89		-334	-303	-438	-222		514	564	491	537
8.29167	-481	-239	-176	-154	-122	-79	-119	-712	-238	-165	-241	-80		-348	-285	-407	-199		510	640	492	555
8.3	-458	-227	-166	-138	-95	-41	-67	-654	-182	-143	-226	-78		-349	-278	-347	-172		541	829	499	585
8.30833	-432	-199	-134	-100	-50	-14	-33	-611	-151	-112	-212	-67		-338	-264	-306	-117		588	1009	510	604
8.31667	-385	-169	-104	-63	-17	37	26	-540	-107	-88	-181	-54		-315	-246	-254	-75		701	1352	545	638
8.325	-349	-118	-51	-1	34	70	69	-485	-78	-46	-153	-21		-271	-213	-229	-19		813	1626	578	661
8.33333	-300	-82	-10	42	67	126	141	-391	-28	-10	-107	5		-240	-181	-203	9		1039	2093	644	700
8.34167	-275	-35	44	99	112	160	190	-330	2	39	-73	52		-195	-125	-194	36		1236	2431	695	736
8.35	-251	-10	76	129	135	201	251	-237	54	69	-29	81		-171	-87	-181	46		1609	2960	766	801
8.35833	-243	5	109	159	149	219	281	-187	81	101	-9	113		-150	-37	-171	52		1908	3309	808	851
8.36667	-245	4	122	169	144	231	307	-129	107	113	5	120		-142	-11	-146	54		2410	3803	851	928
8.375	-253	-11	124	175	124	225	309	-108	113	110	3	120		-140	5	-122	65		2770	4097	864	978
8.38333	-258	-25	121	176	103	206	298	-106	101	101	-14	108		-141	11	-81	79		3308	4455	862	1032
8.39167	-258	-41	109	179	67	190	281	-118	82	81	-33	87		-135	6	-56	109		3640	4635	852	1056
8.4	-253	-49	104	185	48	165	256	-145	50	66	-60	72		-129	1	-25	128		4069	4790	833	1069
8.40833	-244	-45	100	198	22	153	237	-167	29	48	-72	61		-110	-4	-16	154		4290	4822	821	1065
8.41667	-231	-42	100	205	10	139	219	-193	3	42	-81	57		-95	-1	-17	162		4512	4764	810	1050
8.425	-228	-36	102	213	-3	133	212	-207	-5	38	-81	63		-80	5	-29	158		4585	4662	803	1039
8.43333	-234	-41	101	214	-15	129	201	-225	-13	38	-76	67		-75	11	-48	141		4590	4439	794	1026
8.44167	-247	-57	94	202	-36	120	194	-237	-16	35	-77	71		-82	16	-61	104		4534	4256	780	1022
8.45	-278	-80	81	187	-58	103	176	-260	-24	28	-88	65		-94	14	-72	74		4381	3952	750	1019
8.45833	-304	-123	53	155	-98	82	156	-281	-37	6	-106	45		-120	-4	-74	40		4245	3740	717	1015
8.46667	-340	-156	32	134	-126	45	126	-323	-64	-12	-144	24		-142	-25	-64	23		4004	3427	654	997
8.475	-359	-197	-4	105	-171	15	102	-353	-90	-47	-171	-13		-171	-70	-53	7		3823	3224	603	976
8.48333	-374	-219	-24	91	-197	-24	70	-403	-135	-67	-210	-39		-184	-101	-43	0		3529	2928	535	929
8.49167	-379	-237	-43	81	-225	-44	55	-436	-164	-89	-233	-71		-194	-143	-40	-5		3319	2735	494	887
8.5	-379	-243	-50	75	-239	-64	39	-470	-200	-96	-252	-85		-194	-165	-48	-11		2988	2448	453	822
8.50833	-379	-250	-51	68	-247	-67	38	-486	-216	-95	-257	-98		-197	-190	-64	-31		2766	2261	435	780
8.51667	-389	-258	-48	63	-249	-66	46	-495	-230	-90	-259	-104		-198	-197	-92	-52		2431	1987	420	730
8.525	-400	-278	-54	47	-254	-62	52	-499	-239	-82	-259	-112		-210	-206	-109	-89		2220	1821	419	709
8.53333	-427	-296	-63	29	-262	-66	63	-495	-250	-78	-266	-122		-228	-211	-129	-117		1929	1596	419	700
8.54167	-450	-340	-85	-2	-283	-75	65	-491	-258	-85	-279	-150		-264	-223	-136	-150		1759	1471	423	710
8.55	-483	-372	-107	-25	-300	-98	60	-498	-284	-96	-309	-175		-304	-238	-134	-168		1538	1329	444	747
8.55833	-502	-415	-145	-53	-337	-118	50	-505	-306	-119	-334	-217		-330	-268	-123	-178		1414	1266	474	787
8.56667	-513	-435	-166	-67	-354	-150	37	-521	-343	-137	-368	-246		-357	-290	-110	-177		1253	1215	561	877
8.575	-510	-447	-187	-74	-375	-170	33	-529	-368	-153	-388	-278		-365	-322	-97	-164		1161	1206	652	962
8.58333	-485	-441	-192	-68	-378	-185	48	-534	-389	-147	-405	-293		-361	-335	-78	-152		1049	1226	850	1142
8.59167	-451	-404	-187	-52	-360	-185	82	-523	-386	-91	-402	-294		-349	-340	-64	-123		989	1257	1022	1301
8.6	-357	-347	-170	-37	-329	-166	209	-474	-328	-7	-379	-280		-313	-329	-13	-88		929	1341	1338	1608
8.60833	-246	-180	-127	-6	-236	-143	361	-413	-236	243	-340	-214		-277	-286	54	10		914	1428	1588	1858
8.61667	55	16	-78	27	-126	-84	765	-242	25	531	-226	-130		-192	-238	274	143		942	1639	2024	2294
8.625	397	527	58	125	163	-17	1201	-53	329	1232	-86	110		-91	-105	540	512		999	1860	2373	2623
8.63333	1236	1075	226	249	483	160	2211	409	1066	1944	282	388		190	44	1222	933		1151	2384	3032	3185
8.64167	2085	2330	671	602	1265	367	3191	895	1811	3487	695	1077		515	429	1932	1945		1311	2909	3611	3622
8.65	3913	3531	1161	998	2055	902	5233	2007	3428	4901	1674	1788		1319	852	3491	2945		1658	4066	4794	4414
8.65833	5560	5978	2306	1954	3769	1471	7036	3077	4902	7694	2639	3356		2137	1847	4921	5040		1991	5149	5868	5089
8.66667	8750	8088	3411	2896	5329	2766	10471	5290	7805	10041	4675	4805		3911	2830	7743	6892		2729	7340	8020	6431
8.675	11371	12000	5692	4867	8371	3987	13258	7228	10229	14295	6477	7672		5519	4903	10104	10405		3434	9229	9878	7624
8.68333	16032	15103	7674	6605	10897	6459	18171	10880	14620	17611	9919	10076		8648	6745	14380	13245		4933	12766	13360	9968
8.69167	19592	20441	11384	9902	15411	8567	21897	13815	18025	23231	12708	14431		11231	10258	17709	18234		6292	15605	16158	11960
8.7	25534	24415	14343	12571	18885	12452	28062	18937	23778	27359	17614	17814		15841	13110	23359	22007		8990	20568	21050	15646
8.70833	29839	30885	19475	17260	24709	15510	32497	22783	27984	34008	21328	23533		19383	18118	27512	28241		11261	24314	24741	18579
8.71667	36705	35484	23319	20823	28946	20762	39517	29106	34733	38681	27475	27725		25312	21903	34213	32727		15414	30509	30826	23649
8.725	41497	42697	29619	26736	35726	24654	44380	33622	39448	45947	31895	34461		29633	28154	38935	39836		18664	34955	35192	27440
8.73333	48914	47665	34122	31011	40474	30997	51862	40742	46709	50916	38906	39193		36541	32639	46285	44768		24205	41998	42101	33646
8.74167	53955	55261	41225	37817	47843	35498	56929	45658	51585	58470	43771	46551		41378	39736	51305	52358		28287	46866	46893	38069
8.75	61593	60377	46137	42564	52876	42576	64581	53204	58764	63540	51275	51578		48872	44654	58930	57492		34889	54348	54268	45022
8.75833	66681	68039	53682	49898	60527	47450	69676	58302	63319	71107	56369	59200		53975	52225	64041	65211		39532	59398	59272	49819
8.76667	74202	73078	58780	54886	65665	54908	77218	65982	69508	76068	64080	64285		61692	57355	71664	70318		46783	67007	66841	57174
8.775	79056	80375	66458	62423	73351	59924	82097	71068	72998	83212	69231	71782		66829	65113	76686	77791		51738	72062	71899	62149
8.78333	85896	84940	71545	67448	78419	67418	88989	78532	76891	87637	76905	76595		74391	70292	84003	82547		59294	79547	79416	69650
8.79167	89987	91036	79025	74879	85811	72318	93124	83283	78384	93430	81928	83284		79257	78006	88648	89092		64367	84402	84316	74638
8.8	95063	94383	83819	79695	90498	79349	98265	89830	78705	96500	89178	87204		86047	83059	95007	92872		71980	91310	91325	81987
8.80833	97500	97907	90497	86507	96897	83674	100732	93607	77566	99484	93690	91879		90070	90364	98639	97265		76996	95507	95621	86712
8.81667	99326	99029	94425	90621	100547	89311	102573	97988	73892	100164	99675	93956		94965	94935	102756	99096		84309	100833	101161	93299
8.825	99132	98550	99141	95792	104672	92267	102362	99803	70272	98948	102914	95128		97223	101047	104355	99816		88915	103485	104007	97174
8.83333	96556	96701	101254	98338	106270	95100	99707	100495	63478	96586	106210	94469		98702	104397	104640	98791		95143	105673	106567	101811
8.84167	93330	91687	102475	100373	106550	95706	96388	99453	58323	90850	107123	91229		98235	107903	103266	94916		98618	105716	106902	103861
8.85	86458	86995	101813	100342	105180	94442	89329	95563	50167	85743	106235	87640		95219	108967	98803	90858		102397	103410	105066	104975
8.85833	80770	78384	98472	98007	100718	92104	83490	91509	44723	76661	104037	80431		91696	108290	94320	82910		103702	100277	102235	104219
8.86667	71123	71909	94725	94915	96235	86486	73587	83575	36945	69991	98379	74674		84429	106205	85739	76670		103488	93368	95714	100723
8.875	64299	61703	87119	88198	87626	81524	66577	77353	32180	59664	93197	65184		78531	100640	79094	66504		101783	87533	90058	96853
8.88333	54041	54890	80995	82562	80939	72724	56038	67189	25835	52876	83763	58611		68698	95454	68391	59553		96878	77491	80134	89058
8.89167	47478	45151	70826	72923	70118	66289	49286	60220	22179	43286	76715	48921		61828	85915	61125	49410		92185	70309	72928	82801
8.9	38421	39172	63749	66055	62739	56351	39952	50002	17546	37469	65640	42809		51651	78740	50605	43093		83420	59431	61865	72444
8.90833	33049	31229	53256	55689	51993	49850	34403	43607	14989	29794	58283	34488		45219	67423	44080	34595		76767	52426	54655	65237
8.91667	26102	26665	46628	49026	45301	40699	27204	34937	11860	25422	47785	29601		36455	59883	35332	29665		66164	42699	44556	54572
8.925	22217	20930	37577	39800	36280	35180	23168	29880	10183	19960	41379	23345		31321	49116	30262	23412		59049	36901	38489	47832
8.93333	17424	17794	32258	34303	31045	27926	18192	23429	8179	16996	32882	19872		24754	42546	23838	19970		48797	29353	30570	38628
8.94167	14851	14010	25434	27166	24397	23814	15521	19870	7125	13436	28023	15625		21110	33847	20297	15775		42487	25104	26107	33220
8.95	11773	12004	21636	23147	20736	18682	12338	15529	5878	11565	21930	13358		16659	28884	15991	13541		34044	19837	20582	26296
8.95833	10153	9629	16976	18170	16280	15898	10675	13222	5221	9363	18611	10663		14278	22675	13700	10877		29185	16995	17608	22456
8.96667	8237	8382	14477	15476	13908	12536	8717	10483	4436	8217	14600	9249		11436	19303	10992	9481		23050	13584	14049	17768
8.975	7228	6902	11494	12246	11092	10757	7694	9054	4009	6859	12482	7577		9941	15245	9586	7834		19700	11798	12176	15274
8.98333	6029	6117	9929	10545	9617	8641	6476	7366	3471	6140	9966	6694		8175	13105	7946	6976		15650	9697	9964	12316
8.99167	5395	5179	8078	8540	7879	7531	5832	6484	3167	5268	8655	5636		7248	10575	7097	5962		13516	8608	8805	10770
9	4639	4678	7112	7497	6971	6213	5043	5427	2766	4794	7101	5071		6148	9259	6101	5429		10995	7324	7427	8947
9.00833	4236	4072	5974	6274	5900	5518	4616	4866	2530	4210	6291	4383		5569	7711	5570	4791		9682	6650	6698	7990
9.01667	3746	3745	5377	5638	5338	4689	4088	4190	2225	3889	5337	4011		4874	6903	4916	4443		8124	5828	5828	6837
9.025	3477	3343	4663	4879	4665	4249	3796	3824	2046	3489	4838	3557		4497	5947	4552	4002		7305	5372	5366	6219
9.03333	3130	3118	4282	4473	4301	3713	3435	3378	1823	3266	4239	3310		4026	5444	4081	3747		6306	4792	4808	5466
9.04167	2926	2820	3803	3965	3852	3418	3228	3135	1693	2981	3920	2998		3758	4839	3808	3404		5762	4456	4505	5055
9.05	2642	2641	3533	3680	3598	3045	2958	2828	1524	2815	3516	2816		3402	4511	3450	3194		5093	4017	4123	4557
9.05833	2464	2385	3175	3298	3260	2827	2799	2648	1418	2588	3283	2572		3186	4098	3242	2908		4723	3761	3901	4281
9.06667	2216	2224	2958	3074	3054	2531	2573	2408	1269	2443	2970	2415		2887	3857	2979	2736		4266	3426	3597	3932
9.075	2063	1996	2664	2769	2772	2349	2430	2258	1170	2237	2778	2192		2704	3535	2830	2513		4011	3234	3409	3728
9.08333	1861	1856	2486	2590	2596	2096	2227	2042	1020	2106	2511	2050		2457	3337	2633	2387		3688	2986	3145	3451
9.09167	1745	1675	2245	2356	2362	1946	2098	1909	925	1922	2349	1855		2308	3069	2520	2224		3499	2843	2982	3275
9.1	1596	1569	2103	2227	2222	1744	1921	1723	791	1809	2135	1737		2121	2903	2361	2130		3241	2644	2765	3022
9.10833	1510	1435	1923	2060	2043	1630	1817	1611	710	1659	2012	1585		2011	2685	2256	2000		3079	2521	2637	2862
9.11667	1394	1358	1819	1967	1938	1483	1680	1460	610	1573	1855	1496		1866	2559	2101	1917		2842	2336	2475	2637
9.125	1317	1251	1684	1839	1800	1399	1602	1375	556	1464	1765	1380		1778	2397	2000	1790		2689	2216	2382	2503
9.13333	1201	1184	1600	1759	1716	1291	1498	1263	488	1392	1641	1309		1652	2302	1851	1704		2475	2038	2260	2326
9.14167	1119	1075	1477	1635	1595	1223	1432	1195	450	1294	1563	1206		1567	2176	1761	1575		2347	1927	2183	2225
9.15	995	1000	1395	1552	1513	1118	1336	1094	393	1226	1447	1136		1435	2096	1638	1494		2180	1777	2067	2096
9.15833	916	886	1273	1431	1386	1047	1269	1031	351	1121	1370	1027		1347	1974	1569	1380		2086	1692	1986	2017
9.16667	806	817	1192	1356	1300	936	1167	923	285	1048	1251	953		1221	1890	1485	1316		1968	1584	1859	1903
9.175	747	723	1082	1257	1181	866	1096	851	236	941	1177	843		1146	1759	1439	1233		1898	1524	1776	1824
9.18333	672	671	1017	1202	1111	765	995	742	160	875	1077	776		1050	1675	1375	1190		1794	1440	1659	1701
9.19167	633	608	935	1135	1018	706	937	673	116	790	1019	687		999	1558	1329	1127		1720	1383	1587	1621
9.2	576	574	890	1099	966	634	863	582	59	744	946	636		942	1490	1258	1088		1604	1292	1499	1499
9.20833	542	527	838	1048	902	599	824	531	28	692	908	574		912	1410	1201	1022		1524	1226	1451	1425
9.21667	483	497	802	1015	865	551	776	470	-2	663	855	538		866	1366	1108	970		1401	1121	1390	1330
9.225	439	440	748	956	799	523	749	439	-18	624	821	488		833	1311	1047	885		1329	1050	1354	1279
9.23333	361	396	705	913	752	474	705	390	-43	597	763	452		771	1278	959	826		1232	955	1297	1218
9.24167	311	324	630	841	669	436	671	353	-62	544	720	392		724	1222	908	740		1182	903	1254	1183
9.25	242	275	575	795	609	371	607	290	-102	504	649	348		650	1176	850	691		1121	842	1184	1133
9.25833	204	206	494	731	518	326	559	239	-137	436	597	279		605	1098	819	635		1088	812	1132	1093
9.26667	159	167	447	695	462	261	485	159	-193	390	522	234		546	1041	781	606		1037	776	1057	1029
9.275	137	122	386	659	388	222	441	106	-234	326	478	174		519	960	755	576		999	751	1009	979
9.28333	114	98	355	642	349	182	385	36	-293	291	422	144		493	911	711	559		933	708	951	900
9.29167	98	71	321	624	304	162	352	-2	-328	250	393	106		485	858	674	529		881	672	923	849
9.3	72	53	303	611	278	144	323	-41	-365	230	357	90		469	833	609	501		799	606	892	783
9.30833	47	20	271	584	240	133	308	-63	-385	208	334	64		453	807	560	452		748	560	877	748
9.31667	4	-7	245	559	211	117	284	-89	-412	196	300	48		418	793	493	413		680	497	855	706
9.325	-29	-56	194	512	159	98	266	-109	-431	165	273	18		384	766	451	349		643	461	836	688
9.33333	-80	-93	153	476	115	61	228	-146	-464	143	227	-3		327	740	408	315		606	423	798	664
9.34167	-109	-145	88	427	49	33	193	-177	-494	96	190	-46		291	687	387	274		590	408	765	648
9.35	-138	-175	48	398	7	-9	141	-230	-548	63	132	-76		239	642	367	255		567	394	711	614
9.35833	-154	-211	-1	373	-46	-31	105	-265	-585	14	95	-117		216	577	356	243		552	388	674	585
9.36667	-165	-227	-23	365	-70	-55	63	-311	-628	-11	50	-137		196	536	327	235		517	369	627	536
9.375	-168	-245	-44	361	-100	-62	43	-334	-654	-38	28	-157		189	486	301	223		488	352	606	500
9.38333	-174	-254	-53	360	-111	-64	33	-354	-677	-50	7	-165		184	467	249	206		437	315	588	452
9.39167	-186	-271	-63	351	-126	-61	30	-360	-685	-61	-4	-167		179	446	209	173		402	284	583	424
9.4	-213	-288	-77	339	-138	-60	29	-363	-686	-67	-19	-168		157	438	149	143		354	241	579	400
9.40833	-239	-320	-107	309	-169	-65	23	-365	-685	-89	-32	-176		134	422	115	94		328	215	577	391
9.41667	-281	-348	-132	284	-195	-78	6	-376	-685	-114	-61	-187		86	402	76	63		305	191	559	385
9.425	-309	-392	-178	246	-240	-93	-15	-392	-696	-161	-85	-212		52	363	59	29		296	181	537	386
9.43333	-340	-421	-206	226	-270	-118	-56	-423	-721	-199	-125	-237		1	330	45	17		292	177	498	376
9.44167	-356	-454	-240	205	-313	-136	-87	-447	-742	-255	-154	-271		-24	277	39	12		292	176	470	365
9.45	-367	-467	-258	197	-333	-151	-127	-485	-775	-285	-192	-289		-50	243	26	17		281	171	429	337
9.45833	-368	-476	-268	193	-351	-155	-146	-503	-793	-322	-209	-308		-59	203	10	24		267	162	410	312
9.46667	-370	-480	-267	195	-356	-152	-159	-517	-809	-336	-223	-310		-64	187	-25	22		233	136	397	275
9.475	-376	-483	-266	190	-362	-147	-162	-519	-811	-348	-226	-303		-68	174	-54	8		204	114	396	255
9.48333	-392	-490	-266	182	-364	-141	-161	-515	-805	-352	-225	-299		-84	171	-101	-8		159	72	403	234
9.49167	-408	-511	-275	156	-379	-141	-162	-509	-798	-357	-230	-296		-102	166	-132	-44		134	44	408	231
9.5	-443	-532	-289	135	-396	-150	-170	-509	-791	-368	-246	-301		-138	159	-162	-66		104	10	404	237
9.50833	-467	-571	-315	97	-426	-166	-182	-513	-793	-392	-266	-318		-167	135	-174	-92		92	-4	392	241
9.51667	-501	-598	-336	75	-450	-195	-207	-532	-806	-413	-305	-337		-208	115	-178	-99		85	-16	361	243
9.525	-514	-627	-366	53	-479	-215	-230	-551	-823	-446	-333	-365		-231	73	-177	-94		84	-16	335	239
9.53333	-523	-639	-386	46	-496	-243	-258	-579	-851	-465	-372	-386		-253	46	-169	-84		82	-17	296	219
9.54167	-521	-643	-403	47	-509	-259	-271	-597	-866	-482	-391	-403		-258	11	-169	-67		73	-20	275	197
9.55	-513	-639	-410	50	-512	-274	-281	-613	-882	-483	-404	-405		-256	-4	-182	-58		52	-33	258	160
9.55833	-509	-632	-409	54	-514	-276	-280	-617	-880	-475	-403	-404		-251	-14	-199	-58		29	-48	254	139
9.56667	-512	-632	-409	55	-514	-276	-271	-614	-871	-463	-394	-399		-250	-12	-226	-71		-8	-84	256	118
9.575	-521	-639	-413	43	-522	-276	-268	-610	-859	-449	-389	-395		-257	-7	-249	-97		-33	-111	259	113
9.58333	-546	-657	-421	30	-532	-281	-266	-604	-839	-441	-391	-400		-278	-2	-273	-119		-60	-146	254	117
9.59167	-571	-686	-444	5	-560	-289	-271	-606	-834	-442	-400	-422		-296	-3	-281	-148		-70	-164	242	126
9.6	-605	-711	-461	-17	-584	-311	-287	-616	-837	-449	-430	-443		-332	-11	-282	-163		-69	-177	212	140
9.60833	-623	-742	-491	-48	-622	-332	-303	-634	-847	-469	-453	-481		-352	-30	-276	-168		-61	-177	184	146
9.61667	-639	-757	-507	-61	-648	-360	-326	-658	-866	-480	-486	-509		-377	-45	-263	-168		-48	-168	142	141
9.625	-639	-759	-521	-70	-674	-374	-340	-676	-886	-492	-501	-534		-387	-69	-258	-159		-42	-164	119	128
9.63333	-629	-754	-522	-69	-685	-390	-347	-697	-905	-495	-512	-547		-387	-78	-259	-154		-44	-156	95	106
9.64167	-624	-742	-512	-67	-692	-392	-348	-705	-913	-485	-509	-544		-383	-80	-270	-154		-59	-162	90	90
9.65	-620	-736	-500	-66	-690	-389	-342	-709	-912	-472	-494	-541		-377	-75	-295	-163		-83	-180	95	74
9.65833	-625	-730	-484	-71	-686	-385	-334	-708	-905	-457	-485	-530		-378	-60	-316	-188		-106	-199	103	73
9.66667	-645	-738	-481	-79	-686	-380	-330	-702	-898	-447	-474	-525		-386	-50	-347	-208		-132	-225	112	79
9.675	-662	-755	-486	-107	-694	-382	-331	-704	-894	-445	-476	-527		-399	-42	-362	-237		-140	-237	112	94
9.68333	-690	-769	-495	-129	-704	-398	-346	-715	-897	-454	-487	-538		-427	-45	-374	-252		-135	-245	99	112
9.69167	-705	-788	-515	-157	-724	-417	-363	-730	-906	-471	-503	-565		-445	-64	-372	-264		-126	-240	81	120
9.7	-711	-798	-529	-173	-737	-448	-393	-762	-928	-486	-525	-581		-469	-86	-363	-262		-104	-223	51	119
9.70833	-708	-797	-541	-183	-748	-468	-411	-787	-944	-506	-536	-604		-476	-119	-357	-249		-92	-208	33	108
9.71667	-695	-789	-542	-180	-748	-490	-436	-821	-964	-514	-541	-611		-471	-143	-351	-240		-83	-191	9	81
9.725	-683	-769	-534	-171	-736	-497	-444	-839	-969	-520	-541	-611		-460	-166	-357	-228		-87	-185	3	61
9.73333	-671	-756	-523	-165	-721	-492	-446	-852	-970	-518	-533	-605		-436	-175	-375	-231		-105	-193	6	30
9.74167	-671	-742	-506	-157	-696	-486	-441	-857	-965	-513	-526	-592		-421	-180	-393	-240		-121	-205	13	19
9.75	-685	-740	-498	-158	-681	-478	-429	-856	-951	-512	-522	-584		-410	-176	-426	-257		-149	-227	25	13
9.75833	-699	-747	-496	-180	-672	-479	-426	-858	-945	-514	-526	-583		-410	-173	-444	-285		-159	-241	29	16
9.76667	-728	-757	-505	-197	-672	-491	-427	-867	-942	-524	-544	-593		-426	-175	-462	-303		-161	-253	22	28
9.775	-745	-777	-526	-228	-686	-510	-435	-884	-947	-546	-565	-612		-442	-189	-464	-324		-152	-249	8	36
9.78333	-762	-789	-542	-247	-697	-540	-458	-916	-964	-566	-597	-630		-464	-206	-454	-329		-133	-230	-20	45
9.79167	-766	-796	-561	-270	-710	-565	-472	-943	-976	-590	-619	-657		-475	-241	-443	-328		-119	-216	-42	42
9.8	-758	-793	-567	-274	-710	-589	-487	-985	-995	-605	-646	-674		-477	-264	-427	-321		-112	-193	-73	31
9.80833	-752	-784	-564	-274	-700	-597	-492	-1008	-1003	-616	-654	-686		-474	-290	-423	-310		-115	-186	-87	19
9.81667	-743	-772	-555	-269	-688	-599	-487	-1026	-1006	-613	-657	-687		-456	-300	-432	-306		-137	-194	-99	5
9.825	-742	-756	-540	-264	-664	-593	-474	-1030	-1000	-602	-655	-682		-446	-303	-446	-315		-157	-207	-98	-1
9.83333	-750	-752	-531	-269	-650	-584	-454	-1025	-987	-590	-649	-680		-441	-296	-471	-325		-190	-233	-93	5
9.84167	-763	-756	-527	-288	-638	-581	-441	-1019	-976	-575	-650	-677		-447	-286	-486	-355		-208	-250	-90	15
9.85	-790	-767	-530	-308	-639	-586	-428	-1013	-966	-570	-655	-680		-467	-280	-502	-376		-222	-270	-92	39
9.85833	-806	-787	-547	-341	-651	-596	-432	-1016	-965	-568	-667	-691		-489	-286	-504	-402		-224	-271	-101	56
9.86667	-825	-801	-560	-366	-662	-615	-445	-1034	-974	-573	-690	-703		-521	-298	-490	-413		-214	-263	-125	75
9.875	-836	-814	-576	-389	-679	-630	-461	-1047	-990	-587	-710	-725		-537	-332	-474	-417		-204	-247	-145	79
9.88333	-837	-818	-581	-395	-684	-646	-481	-1069	-1012	-594	-736	-737		-548	-357	-450	-413		-198	-228	-175	71
9.89167	-833	-808	-574	-393	-678	-647	-490	-1076	-1024	-596	-746	-747		-544	-386	-440	-402		-199	-220	-189	61
9.9	-828	-799	-562	-386	-665	-638	-488	-1079	-1036	-590	-754	-749		-525	-399	-433	-397		-216	-219	-201	36
9.90833	-827	-783	-537	-379	-640	-627	-480	-1071	-1039	-569	-753	-741		-511	-401	-438	-398		-235	-226	-201	23
9.91667	-836	-775	-523	-377	-618	-606	-458	-1051	-1032	-550	-747	-733		-491	-392	-454	-410		-265	-253	-187	8
9.925	-849	-773	-508	-388	-596	-597	-441	-1037	-1022	-523	-744	-723		-486	-372	-467	-436		-285	-273	-175	5
9.93333	-879	-776	-508	-401	-587	-588	-428	-1015	-1009	-512	-743	-721		-491	-363	-480	-459		-303	-296	-165	9
9.94167	-899	-792	-519	-432	-589	-591	-429	-1008	-1006	-504	-755	-735		-500	-358	-481	-494		-306	-306	-166	21
9.95	-931	-805	-529	-457	-596	-605	-443	-1009	-1013	-506	-777	-751		-519	-364	-469	-510		-300	-303	-177	36
9.95833	-946	-824	-545	-485	-606	-620	-461	-1022	-1028	-517	-800	-782		-529	-388	-451	-522		-290	-298	-194	42
9.96667	-960	-830	-550	-498	-612	-638	-491	-1036	-1053	-525	-828	-808		-535	-408	-422	-522		-279	-281	-221	40
9.975	-964	-828	-546	-509	-614	-644	-508	-1044	-1074	-532	-845	-838		-529	-440	-404	-510		-272	-274	-236	32
9.98333	-964	-818	-537	-509	-609	-644	-523	-1046	-1100	-529	-860	-854		-510	-454	-391	-503		-275	-269	-249	12
9.99167	-966	-800	-517	-509	-590	-636	-527	-1037	-1108	-511	-862	-863		-494	-460	-394	-495		-285	-274	-246	-1
10	-971	-790	-504	-510	-575	-619	-522	-1010	-1109	-495	-857	-866		-473	-457	-407	-501		-306	-294	-231	-13
10.0083	-981	-782	-491	-521	-560	-611	-516	-991	-1103	-467	-849	-864		-466	-442	-422	-520		-320	-310	-214	-16
10.0167	-1007	-782	-492	-537	-555	-600	-515	-963	-1092	-450	-840	-867		-469	-431	-442	-540		-335	-333	-189	0
10.025	-1026	-798	-501	-569	-559	-602	-520	-951	-1087	-436	-840	-877		-478	-419	-450	-569		-339	-344	-180	16
10.0333	-1058	-812	-514	-591	-568	-613	-541	-944	-1086	-437	-851	-896		-502	-420	-450	-580		-330	-349	-177	46
10.0417	-1076	-835	-533	-622	-589	-630	-563	-947	-1095	-449	-865	-927		-517	-430	-439	-587		-318	-346	-190	63
10.05	-1089	-846	-542	-637	-602	-648	-600	-960	-1118	-460	-886	-954		-534	-445	-418	-582		-299	-333	-212	78
10.0583	-1089	-853	-548	-645	-612	-661	-620	-969	-1136	-475	-898	-986		-539	-465	-404	-561		-285	-326	-231	78
10.0667	-1078	-853	-542	-645	-614	-668	-638	-973	-1154	-481	-907	-1002		-532	-477	-391	-544		-276	-318	-247	64
10.075	-1069	-841	-528	-637	-602	-666	-641	-973	-1162	-474	-905	-1012		-522	-484	-391	-524		-275	-322	-252	53
10.0833	-1056	-835	-514	-634	-590	-656	-630	-957	-1160	-464	-894	-1010		-503	-480	-408	-519		-289	-337	-242	35
10.0917	-1054	-824	-497	-640	-575	-645	-621	-938	-1150	-445	-882	-998		-496	-464	-424	-528		-299	-353	-230	27
10.1	-1061	-826	-491	-648	-565	-635	-605	-914	-1126	-434	-869	-993		-494	-451	-448	-540		-315	-380	-209	33
10.1083	-1072	-841	-495	-674	-559	-633	-600	-899	-1111	-428	-865	-990		-502	-430	-461	-567		-322	-394	-198	45
10.1167	-1099	-857	-504	-695	-563	-639	-602	-888	-1095	-433	-878	-1000		-520	-422	-469	-582		-317	-407	-197	70
10.125	-1115	-887	-526	-727	-573	-649	-612	-893	-1097	-455	-894	-1023		-536	-420	-465	-595		-306	-408	-208	85
10.1333	-1130	-905	-541	-743	-581	-671	-638	-906	-1104	-475	-925	-1041		-559	-430	-450	-593		-281	-398	-234	97
10.1417	-1132	-926	-559	-757	-587	-684	-655	-924	-1119	-504	-943	-1072		-566	-444	-435	-582		-265	-386	-253	95
10.15	-1119	-931	-563	-756	-589	-701	-672	-948	-1137	-521	-967	-1084		-566	-456	-421	-568		-246	-369	-279	80
10.1583	-1107	-928	-560	-744	-581	-708	-678	-958	-1147	-534	-973	-1092		-556	-467	-417	-545		-243	-361	-287	64
10.1667	-1085	-926	-554	-732	-571	-708	-673	-970	-1152	-538	-967	-1088		-535	-468	-424	-538		-251	-364	-286	36
10.175	-1078	-921	-539	-718	-558	-703	-664	-972	-1149	-541	-958	-1075		-521	-458	-436	-537		-263	-373	-278	21
10.1833	-1076	-923	-531	-715	-551	-695	-648	-969	-1138	-545	-940	-1065		-505	-447	-459	-546		-285	-392	-259	11
10.1917	-1083	-937	-532	-719	-550	-690	-639	-968	-1131	-558	-932	-1057		-502	-427	-474	-564		-296	-405	-248	15
10.2	-1098	-953	-537	-727	-560	-694	-636	-973	-1129	-577	-929	-1058		-510	-416	-491	-577		-300	-418	-242	29
10.2083	-1111	-984	-554	-742	-582	-704	-641	-984	-1135	-613	-936	-1073		-519	-414	-492	-590		-292	-419	-246	40
10.2167	-1122	-1001	-566	-751	-602	-724	-661	-1013	-1149	-643	-955	-1084		-535	-418	-486	-590		-272	-405	-265	52
10.225	-1120	-1022	-583	-758	-629	-739	-678	-1038	-1165	-690	-971	-1101		-544	-436	-478	-577		-253	-388	-284	50
10.2333	-1106	-1030	-590	-758	-642	-754	-697	-1075	-1187	-716	-988	-1109		-547	-450	-464	-566		-230	-366	-307	33
10.2417	-1089	-1025	-585	-749	-648	-759	-707	-1097	-1198	-738	-995	-1108		-543	-469	-458	-545		-225	-355	-317	16
10.25	-1067	-1018	-574	-739	-646	-756	-711	-1125	-1200	-743	-990	-1098		-525	-476	-460	-535		-228	-346	-317	-13
10.2583	-1053	-1007	-550	-725	-637	-748	-706	-1132	-1194	-739	-980	-1074		-509	-472	-470	-529		-240	-350	-309	-33
10.2667	-1047	-1005	-538	-717	-629	-731	-695	-1133	-1175	-731	-967	-1059		-489	-463	-491	-532		-264	-365	-288	-48
10.275	-1050	-1009	-524	-714	-629	-722	-687	-1128	-1160	-716	-958	-1037		-484	-439	-509	-548		-280	-377	-270	-50
10.2833	-1069	-1022	-524	-720	-633	-717	-686	-1126	-1138	-709	-958	-1029		-486	-421	-531	-562		-292	-391	-252	-34
10.2917	-1086	-1044	-531	-731	-652	-720	-692	-1128	-1131	-707	-963	-1029		-496	-404	-540	-581		-295	-392	-248	-22
10.3	-1109	-1060	-544	-739	-672	-738	-714	-1145	-1131	-712	-985	-1034		-521	-397	-540	-591		-280	-380	-254	-7
10.3083	-1115	-1076	-567	-747	-702	-751	-733	-1160	-1140	-725	-1001	-1043		-536	-404	-531	-588		-267	-365	-268	-4
10.3167	-1113	-1075	-578	-748	-720	-768	-764	-1189	-1157	-736	-1025	-1048		-550	-413	-513	-581		-246	-336	-288	-9
10.325	-1102	-1057	-582	-737	-736	-777	-781	-1206	-1165	-745	-1032	-1044		-551	-429	-502	-562		-238	-313	-301	-20
10.3333	-1081	-1040	-579	-724	-742	-776	-796	-1222	-1172	-748	-1035	-1035		-539	-435	-492	-552		-240	-292	-308	-49
10.3417	-1066	-1007	-565	-700	-738	-769	-797	-1224	-1166	-740	-1029	-1007		-523	-431	-495	-540		-252	-288	-303	-69
10.35	-1052	-990	-554	-688	-735	-750	-788	-1218	-1151	-731	-1013	-987		-502	-423	-512	-540		-276	-295	-288	-92
10.3583	-1049	-972	-543	-677	-732	-739	-777	-1206	-1139	-711	-1005	-953		-491	-398	-526	-551		-294	-306	-276	-100
10.3667	-1058	-969	-545	-680	-737	-725	-761	-1186	-1116	-704	-1000	-934		-488	-379	-546	-564		-313	-327	-263	-101
10.375	-1068	-972	-555	-691	-755	-725	-757	-1178	-1107	-693	-1001	-915		-497	-357	-556	-582		-317	-335	-258	-92
10.3833	-1082	-977	-572	-701	-776	-735	-753	-1174	-1100	-694	-1016	-913		-519	-348	-556	-591		-308	-330	-261	-81
10.3917	-1087	-982	-604	-715	-813	-748	-760	-1182	-1104	-703	-1031	-916		-536	-352	-547	-590		-297	-321	-273	-75
10.4	-1085	-979	-623	-715	-834	-765	-774	-1198	-1118	-712	-1054	-921		-558	-362	-527	-581		-274	-292	-293	-81
10.4083	-1077	-965	-641	-703	-858	-773	-783	-1212	-1133	-720	-1065	-925		-562	-378	-510	-559		-265	-272	-309	-92
10.4167	-1056	-950	-646	-689	-863	-770	-787	-1223	-1145	-720	-1069	-923		-556	-387	-493	-541		-261	-250	-323	-115
10.425	-1039	-919	-641	-657	-859	-758	-784	-1221	-1149	-704	-1069	-911		-545	-384	-486	-516		-267	-240	-328	-134
10.4333	-1024	-898	-632	-636	-850	-734	-764	-1207	-1147	-684	-1058	-897		-524	-371	-491	-509		-286	-243	-317	-158
10.4417	-1021	-876	-622	-613	-835	-717	-744	-1190	-1139	-647	-1045	-874		-512	-341	-503	-508		-303	-253	-305	-168
10.45	-1028	-869	-619	-606	-826	-702	-714	-1161	-1122	-625	-1032	-862		-507	-317	-516	-516		-325	-267	-284	-173
10.4583	-1038	-866	-626	-608	-825	-699	-700	-1143	-1112	-593	-1028	-852		-512	-279	-525	-532		-331	-272	-273	-166
10.4667	-1054	-874	-638	-619	-833	-708	-690	-1127	-1106	-578	-1033	-851		-535	-260	-523	-542		-328	-273	-267	-151
10.475	-1061	-885	-660	-633	-855	-722	-694	-1125	-1110	-573	-1039	-862		-551	-247	-513	-544		-317	-264	-271	-141
10.4833	-1061	-892	-675	-639	-871	-746	-708	-1132	-1125	-573	-1057	-874		-577	-249	-483	-539		-296	-240	-284	-131
10.4917	-1055	-893	-689	-635	-884	-757	-721	-1141	-1141	-574	-1066	-887		-586	-261	-459	-513		-282	-222	-295	-133
10.5	-1034	-887	-686	-625	-883	-767	-731	-1150	-1162	-572	-1069	-895		-585	-268	-426	-490		-270	-200	-307	-149
10.5083	-1017	-867	-667	-602	-870	-764	-731	-1154	-1171	-558	-1063	-892		-574	-270	-409	-454		-271	-192	-309	-165
10.5167	-995	-853	-649	-588	-854	-749	-715	-1140	-1174	-541	-1042	-881		-551	-262	-402	-435		-281	-192	-298	-187
10.525	-987	-833	-621	-572	-827	-738	-699	-1124	-1167	-508	-1023	-859		-536	-237	-405	-419		-292	-198	-281	-202
10.5333	-982	-826	-600	-568	-807	-718	-669	-1094	-1145	-483	-991	-840		-520	-216	-417	-417		-308	-209	-250	-209
10.5417	-988	-825	-584	-577	-790	-712	-650	-1076	-1128	-457	-973	-818		-521	-184	-421	-420		-317	-216	-232	-201
10.55	-1000	-830	-581	-587	-786	-715	-633	-1055	-1108	-444	-954	-810		-528	-168	-420	-426		-317	-216	-208	-184
10.5583	-1007	-839	-586	-610	-791	-720	-630	-1048	-1101	-444	-947	-809		-542	-159	-412	-424		-308	-209	-203	-167
10.5667	-1012	-844	-590	-621	-796	-737	-634	-1051	-1098	-452	-946	-813		-559	-159	-388	-415		-285	-185	-208	-141
10.575	-1007	-848	-591	-628	-801	-747	-639	-1053	-1104	-468	-944	-828		-565	-173	-367	-387		-269	-166	-215	-126
10.5833	-988	-842	-582	-627	-797	-756	-637	-1060	-1112	-476	-936	-839		-560	-185	-332	-362		-245	-134	-226	-118
10.5917	-970	-824	-560	-613	-781	-753	-634	-1057	-1112	-478	-926	-844		-546	-196	-315	-319		-232	-115	-230	-119
10.6	-937	-805	-536	-600	-759	-740	-613	-1039	-1096	-469	-891	-838		-517	-195	-301	-292		-226	-96	-222	-122
10.6083	-919	-776	-496	-584	-727	-726	-590	-1019	-1076	-442	-864	-820		-491	-177	-301	-266		-228	-91	-204	-125
10.6167	-897	-760	-473	-581	-706	-701	-552	-976	-1026	-417	-819	-805		-454	-156	-301	-260		-232	-92	-165	-120
10.625	-889	-739	-447	-582	-681	-691	-526	-950	-983	-374	-791	-786		-432	-119	-293	-256		-233	-94	-132	-108
10.6333	-889	-733	-436	-586	-672	-679	-496	-916	-912	-343	-758	-781		-402	-94	-264	-255		-223	-90	-87	-77
10.6417	-891	-732	-433	-599	-669	-678	-485	-899	-860	-292	-748	-782		-379	-61	-224	-245		-206	-82	-54	-51
10.65	-890	-731	-433	-607	-668	-684	-470	-886	-768	-251	-744	-792		-330	-45	-133	-228		-160	-57	-13	-10
10.6583	-885	-727	-430	-610	-668	-686	-467	-885	-691	-167	-742	-811		-281	-26	-50	-180		-119	-28	14	16
10.6667	-858	-718	-422	-607	-663	-683	-455	-887	-543	-83	-734	-823		-176	-14	103	-135		-42	16	72	41
10.675	-831	-694	-399	-589	-643	-672	-441	-889	-412	90	-723	-829		-82	12	211	-55		16	50	122	51
10.6833	-779	-670	-374	-572	-620	-647	-400	-879	-157	248	-684	-825		91	41	379	-1		112	91	220	60
10.6917	-739	-630	-334	-544	-573	-626	-360	-869	51	533	-648	-806		226	101	486	76		177	115	301	68
10.7	-683	-605	-301	-525	-533	-585	-281	-842	419	755	-576	-786		432	154	634	119		284	140	439	88
10.7083	-646	-577	-251	-505	-471	-559	-221	-822	690	1112	-525	-757		568	239	725	169		361	151	534	107
10.7167	-595	-565	-216	-496	-427	-528	-127	-792	1114	1354	-448	-745		755	298	852	194		489	167	668	154
10.725	-561	-557	-166	-488	-366	-514	-67	-778	1392	1706	-399	-731		862	376	928	227		584	180	740	194
10.7333	-501	-555	-131	-483	-326	-503	18	-760	1780	1926	-326	-730		993	416	1029	249		734	208	818	250
10.7417	-454	-548	-69	-473	-258	-501	71	-753	2012	2214	-277	-730		1057	457	1084	283		835	233	849	283
10.75	-367	-537	-19	-458	-209	-493	150	-749	2311	2381	-199	-730		1131	469	1147	308		976	274	868	315
10.7583	-301	-510	66	-424	-120	-484	202	-745	2477	2589	-143	-720		1166	473	1170	345		1053	298	869	323
10.7667	-195	-484	133	-393	-52	-463	286	-731	2679	2703	-44	-704		1204	470	1174	360		1136	327	864	318
10.775	-125	-439	240	-337	53	-441	341	-717	2782	2837	24	-669		1218	466	1158	371		1168	332	858	309
10.7833	-36	-413	311	-297	123	-399	424	-689	2894	2897	129	-637		1220	467	1101	365		1176	326	849	295
10.7917	8	-380	410	-247	220	-365	474	-664	2941	2948	195	-589		1206	470	1047	337		1163	310	842	290
10.8	51	-368	461	-218	273	-323	535	-630	2963	2952	277	-563		1162	473	959	309		1126	281	822	292
10.8083	64	-369	516	-186	328	-301	559	-610	2948	2917	311	-529		1115	470	897	260		1098	261	798	302
10.8167	70	-376	538	-170	351	-284	571	-593	2882	2865	339	-519		1023	460	808	230		1055	239	747	319
10.825	65	-385	550	-151	364	-281	562	-593	2810	2758	341	-517		952	432	759	193		1030	232	703	330
10.8333	62	-389	548	-138	361	-283	531	-602	2675	2672	330	-519		843	406	697	179		992	238	627	333
10.8417	63	-385	544	-109	354	-287	503	-613	2574	2543	318	-524		774	354	657	171		965	246	575	325
10.85	67	-373	538	-87	349	-287	459	-633	2422	2472	299	-522		687	321	600	171		911	257	501	302
10.8583	73	-352	534	-52	344	-279	435	-640	2336	2405	289	-506		637	277	559	175		866	261	463	278
10.8667	70	-338	532	-32	341	-260	397	-646	2242	2400	278	-492		577	256	492	177		781	252	421	244
10.875	63	-321	521	-11	337	-245	377	-642	2215	2468	273	-465		543	241	440	165		721	238	402	227
10.8833	39	-314	507	-8	333	-225	350	-632	2242	2574	254	-451		489	240	365	152		630	208	383	218
10.8917	10	-324	470	-14	310	-213	328	-626	2309	2827	233	-436		449	240	319	126		578	188	371	222
10.9	-34	-332	436	-28	284	-213	288	-621	2493	3058	186	-433		380	239	262	110		518	168	346	241
10.9083	-63	-349	373	-51	237	-222	251	-627	2667	3484	148	-439		331	229	235	90		491	164	326	256
10.9167	-100	-358	330	-66	202	-241	188	-641	2994	3814	82	-447		259	213	211	84		466	175	287	276
10.925	-115	-358	270	-80	146	-257	146	-655	3246	4342	40	-461		215	182	206	85		457	191	257	279
10.9333	-123	-348	240	-82	116	-267	86	-675	3651	4696	-14	-465		171	159	199	97		444	216	220	278
10.9417	-124	-325	211	-75	87	-269	53	-685	3921	5195	-41	-464		150	130	198	119		425	229	201	270
10.95	-119	-303	201	-63	75	-256	22	-687	4298	5485	-66	-455		139	116	185	130		391	236	191	258
10.9583	-120	-277	194	-54	68	-240	10	-679	4515	5826	-77	-435		140	118	170	139		360	230	191	250
10.9667	-131	-260	189	-51	64	-215	5	-653	4758	5970	-92	-416		140	126	140	137		309	210	203	253
10.975	-145	-253	177	-59	53	-200	5	-634	4852	6056	-101	-396		136	147	120	123		278	194	213	262
10.9833	-171	-255	161	-73	38	-190	2	-608	4884	6021	-123	-386		119	163	96	110		246	181	224	289
10.9917	-188	-265	129	-101	6	-191	-3	-592	4827	5840	-142	-383		103	173	88	93		236	177	224	311
11	-208	-272	105	-119	-17	-209	-15	-586	4641	5648	-177	-386		75	171	95	87		239	191	216	343
11.0083	-211	-276	71	-136	-50	-223	-29	-587	4457	5276	-202	-393		62	153	107	93		246	208	205	358
11.0167	-205	-271	56	-137	-65	-239	-43	-592	4117	4986	-230	-396		50	136	131	109		260	240	186	368
11.025	-194	-255	47	-124	-78	-241	-47	-595	3862	4528	-243	-391		53	109	146	137		266	257	175	367
11.0333	-176	-239	50	-109	-76	-233	-40	-585	3465	4217	-249	-378		74	95	160	156		264	274	171	355
11.0417	-168	-217	62	-84	-62	-219	-23	-572	3200	3766	-245	-348		96	92	158	180		256	274	180	346
11.05	-161	-205	70	-72	-50	-197	10	-543	2819	3480	-232	-326		122	101	147	187		236	261	204	334
11.0583	-164	-195	79	-63	-35	-183	36	-519	2580	3077	-220	-292		135	125	134	183		224	248	224	334
11.0667	-180	-196	79	-65	-33	-174	74	-486	2247	2826	-211	-270		137	141	113	173		210	231	253	341
11.075	-190	-205	61	-77	-40	-175	88	-471	2039	2476	-212	-255		128	161	104	152		208	226	267	353
11.0833	-203	-216	44	-86	-51	-194	103	-463	1747	2259	-223	-252		103	165	107	143		217	228	275	374
11.0917	-204	-225	20	-95	-74	-211	103	-466	1567	1960	-236	-255		83	156	118	141		231	239	272	387
11.1	-194	-226	7	-92	-87	-234	98	-477	1322	1781	-256	-261		59	139	139	146		253	262	255	393
11.1083	-182	-215	-1	-75	-98	-250	95	-484	1176	1551	-264	-264		52	115	154	166		268	276	243	390
11.1167	-159	-202	2	-57	-100	-256	98	-484	988	1422	-266	-259		51	98	168	181		275	291	230	373
11.125	-141	-175	20	-23	-88	-254	105	-479	886	1271	-259	-239		58	87	162	196		272	292	225	354
11.1333	-124	-160	41	-1	-82	-242	126	-458	765	1195	-235	-223		69	89	143	200		261	277	231	327
11.1417	-119	-142	71	21	-75	-236	141	-445	703	1102	-217	-191		70	101	119	186		244	258	241	316
11.15	-115	-136	98	34	-76	-235	160	-423	629	1048	-192	-171		60	111	82	166		224	225	259	310
11.1583	-114	-137	143	52	-89	-243	161	-417	586	973	-181	-156		39	121	57	135		214	202	267	313
11.1667	-105	-145	178	71	-107	-267	154	-423	521	922	-179	-154		-2	116	35	115		211	179	261	324
11.175	-89	-164	255	118	-140	-290	137	-435	476	845	-187	-169		-36	100	28	91		218	168	247	330
11.1833	-51	-173	324	168	-160	-324	106	-468	402	791	-203	-183		-83	76	25	84		232	160	212	327
11.1917	-11	-182	460	276	-185	-345	81	-492	351	724	-215	-208		-108	34	27	87		239	156	178	317
11.2	61	-184	568	371	-197	-368	59	-526	280	690	-224	-220		-137	4	21	95		243	146	135	283
11.2083	114	-178	749	543	-202	-376	47	-545	237	656	-226	-227		-147	-33	11	103		237	132	112	253
11.2167	181	-174	875	669	-198	-379	40	-567	190	648	-219	-226		-161	-52	-19	98		215	98	90	203
11.225	217	-175	1050	859	-199	-379	39	-578	171	660	-211	-216		-172	-69	-47	79		191	69	82	173
11.2333	247	-184	1149	975	-203	-379	36	-593	160	698	-203	-212		-198	-79	-95	55		154	13	75	139
11.2417	255	-211	1270	1127	-225	-385	25	-605	168	842	-203	-216		-226	-87	-123	12		131	-23	69	124
11.25	238	-237	1320	1205	-249	-402	0	-633	241	1050	-221	-230		-280	-98	-158	-17		104	-73	48	114
11.2583	220	-280	1354	1296	-292	-421	-28	-660	364	1699	-244	-266		-323	-126	-169	-57		93	-102	25	110
11.2667	185	-309	1355	1336	-324	-459	-75	-714	773	2512	-292	-296		-386	-151	-176	-73		86	-130	-25	99
11.275	160	-348	1326	1375	-370	-481	-107	-752	1305	4713	-324	-340		-424	-196	-176	-85		81	-146	-62	84
11.2833	125	-365	1294	1382	-393	-514	-155	-807	2778	7148	-370	-366		-474	-230	-178	-90		72	-160	-123	45
11.2917	100	-383	1233	1375	-420	-529	-180	-842	4425	12918	-394	-393		-496	-274	-185	-92		55	-175	-153	8
11.3	60	-391	1184	1354	-432	-544	-198	-883	8345	18597	-416	-399		-520	-298	-210	-98		20	-204	-189	-52
11.3083	26	-407	1098	1296	-450	-550	-208	-902	12201	30531	-422	-400		-533	-320	-238	-121		-15	-235	-202	-93
11.3167	-35	-426	1033	1240	-461	-556	-215	-927	20290	41054	-431	-396		-554	-326	-290	-147		-72	-288	-214	-141
11.325	-88	-468	923	1132	-488	-565	-225	-944	27386	60810	-436	-391		-572	-332	-327	-195		-112	-327	-218	-163
11.3333	-174	-504	840	1049	-512	-587	-246	-972	40641	76437	-450	-391		-609	-337	-377	-231		-160	-378	-232	-184
11.3417	-235	-567	708	911	-559	-608	-269	-995	51057	102685	-462	-391		-641	-354	-404	-282		-185	-407	-248	-192
11.35	-315	-610	619	815	-595	-647	-311	-1044	68438	121260	-480	-390		-693	-374	-430	-308		-208	-438	-288	-205
11.3583	-359	-658	489	681	-648	-678	-345	-1078	80651	148980	-486	-381		-726	-412	-443	-336		-216	-451	-320	-222
11.3667	-410	-681	411	597	-680	-720	-390	-1136	98786	166267	-486	-364		-763	-444	-459	-345		-229	-464	-370	-258
11.375	-434	-696	312	492	-718	-739	-419	-1170	110037	188622	-471	-321		-783	-489	-470	-357		-240	-468	-397	-291
11.3833	-455	-693	258	425	-737	-758	-450	-1212	124515	200259	-436	-283		-798	-516	-500	-365		-273	-489	-427	-348
11.3917	-469	-678	188	336	-760	-765	-463	-1231	132021	211814	-405	-217		-801	-541	-528	-386		-301	-511	-438	-388
11.4	-483	-666	150	276	-773	-767	-476	-1248	139446	215309	-354	-175		-802	-546	-579	-406		-360	-552	-439	-432
11.4083	-496	-649	88	178	-799	-769	-485	-1257	141682	214335	-328	-124		-807	-543	-615	-448		-400	-586	-438	-452
11.4167	-514	-646	43	112	-821	-780	-502	-1272	141039	209859	-303	-106		-827	-538	-668	-481		-456	-638	-437	-466
11.425	-526	-641	-27	7	-865	-797	-519	-1285	138155	198323	-301	-102		-851	-531	-698	-528		-483	-666	-441	-467
11.4333	-530	-637	-81	-63	-898	-830	-559	-1317	130747	188083	-319	-113		-896	-534	-729	-558		-507	-691	-463	-464
11.4417	-527	-625	-159	-159	-954	-858	-590	-1345	124174	170122	-341	-152		-929	-550	-742	-588		-517	-700	-485	-467
11.45	-504	-610	-205	-213	-987	-899	-642	-1396	112649	157120	-380	-186		-975	-566	-749	-599		-521	-698	-525	-482
11.4583	-481	-580	-257	-284	-1029	-920	-673	-1431	104299	137151	-407	-236		-999	-598	-754	-602		-530	-692	-550	-500
11.4667	-445	-557	-283	-315	-1048	-942	-711	-1477	91458	124057	-443	-268		-1018	-615	-764	-602		-552	-691	-579	-538
11.475	-422	-531	-309	-364	-1066	-945	-728	-1502	83023	105415	-463	-309		-1020	-635	-776	-603		-575	-696	-591	-563
11.4833	-406	-520	-324	-390	-1071	-944	-745	-1525	70990	93935	-490	-338		-1024	-640	-810	-609		-623	-719	-595	-596
11.4917	-410	-527	-345	-436	-1080	-940	-752	-1538	63560	78420	-511	-377		-1024	-632	-838	-630		-659	-740	-593	-612
11.5	-436	-543	-365	-476	-1095	-941	-763	-1551	53464	69279	-552	-410		-1040	-622	-884	-652		-708	-772	-586	-618
11.5083	-465	-584	-405	-538	-1125	-949	-774	-1565	47480	57348	-587	-467		-1057	-613	-911	-691		-736	-795	-587	-615
11.5167	-516	-614	-440	-582	-1151	-973	-802	-1588	39619	50525	-648	-512		-1097	-613	-942	-718		-764	-812	-599	-606
11.525	-549	-637	-495	-647	-1200	-998	-825	-1613	35090	41830	-694	-587		-1128	-627	-953	-750		-769	-816	-615	-600
11.5333	-594	-621	-532	-681	-1229	-1035	-869	-1657	29270	36955	-765	-639		-1167	-645	-954	-764		-775	-810	-650	-604
11.5417	-618	-497	-576	-718	-1270	-1056	-901	-1685	25976	30840	-810	-712		-1189	-682	-954	-774		-778	-803	-676	-613
11.55	-644	-303	-595	-733	-1289	-1077	-941	-1721	21812	27451	-864	-751		-1204	-706	-947	-780		-790	-798	-713	-638
11.5583	-658	272	-612	-743	-1302	-1083	-966	-1739	19485	23230	-894	-801		-1204	-737	-947	-783		-808	-801	-729	-660
11.5667	-672	944	-616	-745	-1306	-1082	-987	-1744	16563	20901	-927	-824		-1196	-749	-967	-790		-846	-821	-744	-690
11.575	-680	2608	-618	-753	-1313	-1075	-998	-1740	14939	17999	-948	-854		-1190	-753	-988	-811		-878	-845	-747	-707
11.5833	-676	4317	-625	-761	-1323	-1069	-1010	-1724	12897	16387	-981	-869		-1191	-751	-1029	-834		-925	-886	-739	-717
11.5917	-659	8060	-642	-783	-1351	-1072	-1024	-1713	11751	14351	-1008	-901		-1201	-747	-1055	-877		-953	-912	-737	-716
11.6	-596	11511	-658	-798	-1381	-1090	-1052	-1706	10289	13201	-1057	-927		-1230	-747	-1086	-905		-979	-945	-742	-705
11.6083	-526	18275	-684	-813	-1433	-1108	-1083	-1711	9453	11726	-1094	-975		-1256	-761	-1094	-943		-987	-959	-753	-696
11.6167	-358	23881	-700	-813	-1471	-1140	-1133	-1730	8371	10883	-1156	-1013		-1296	-778	-1094	-957		-991	-959	-783	-688
11.625	-206	33738	-706	-782	-1521	-1161	-1173	-1749	7745	9791	-1195	-1071		-1317	-815	-1087	-964		-991	-958	-806	-691
11.6333	70	41069	-699	-745	-1549	-1184	-1226	-1775	6932	9160	-1242	-1102		-1336	-843	-1073	-961		-995	-954	-845	-708
11.6417	282	52594	-666	-660	-1572	-1194	-1256	-1787	6464	8350	-1264	-1146		-1338	-879	-1069	-950		-1006	-955	-870	-730
11.65	609	60239	-634	-586	-1578	-1193	-1284	-1789	5858	7884	-1289	-1165		-1329	-893	-1075	-945		-1032	-965	-892	-765
11.6583	816	70860	-583	-472	-1586	-1188	-1295	-1781	5518	7282	-1297	-1184		-1317	-902	-1092	-948		-1056	-979	-898	-790
11.6667	1095	76979	-553	-394	-1595	-1181	-1305	-1760	5073	6930	-1308	-1196		-1307	-901	-1127	-962		-1096	-1010	-898	-811
11.675	1248	84136	-525	-292	-1613	-1182	-1311	-1742	4817	6464	-1318	-1215		-1310	-896	-1153	-992		-1122	-1031	-898	-818
11.6833	1419	87344	-522	-232	-1633	-1193	-1327	-1723	4472	6180	-1340	-1233		-1324	-895	-1189	-1017		-1150	-1056	-900	-815
11.6917	1496	89651	-532	-160	-1675	-1208	-1346	-1716	4260	5785	-1360	-1272		-1343	-905	-1204	-1056		-1160	-1066	-910	-810
11.7	1564	89556	-550	-121	-1706	-1240	-1381	-1720	3964	5539	-1394	-1305		-1376	-920	-1210	-1074		-1161	-1070	-943	-798
11.7083	1585	87207	-584	-72	-1748	-1263	-1407	-1729	3773	5190	-1419	-1356		-1395	-958	-1208	-1082		-1157	-1068	-973	-796
11.7167	1591	84387	-606	-42	-1771	-1288	-1442	-1745	3506	4973	-1451	-1390		-1414	-988	-1198	-1081		-1150	-1058	-1024	-804
11.725	1592	78764	-634	-13	-1789	-1298	-1459	-1749	3336	4678	-1464	-1428		-1418	-1033	-1191	-1066		-1150	-1054	-1056	-820
11.7333	1605	74354	-655	-2	-1793	-1301	-1468	-1749	3108	4498	-1477	-1443		-1410	-1056	-1190	-1058		-1159	-1059	-1095	-848
11.7417	1637	67239	-680	-5	-1794	-1298	-1466	-1739	2966	4250	-1478	-1457		-1401	-1077	-1198	-1053		-1174	-1070	-1111	-873
11.75	1734	62392	-700	-23	-1795	-1289	-1451	-1716	2775	4099	-1475	-1459		-1391	-1083	-1220	-1059		-1201	-1105	-1121	-901
11.7583	1842	55321	-744	-78	-1803	-1286	-1442	-1702	2659	3879	-1472	-1467		-1387	-1084	-1243	-1084		-1223	-1131	-1124	-913
11.7667	2079	50866	-779	-130	-1813	-1296	-1429	-1682	2483	3733	-1481	-1477		-1393	-1084	-1270	-1109		-1249	-1171	-1125	-916
11.775	2292	44749	-846	-223	-1840	-1309	-1429	-1676	2365	3507	-1496	-1505		-1407	-1091	-1285	-1142		-1255	-1195	-1131	-909
11.7833	2681	41078	-896	-289	-1862	-1334	-1427	-1676	2183	3353	-1529	-1532		-1431	-1102	-1288	-1160		-1259	-1217	-1153	-897
11.7917	2975	36211	-969	-387	-1893	-1352	-1417	-1679	2055	3123	-1557	-1576		-1449	-1130	-1284	-1175		-1249	-1221	-1173	-891
11.8	3446	33360	-1012	-442	-1907	-1380	-1349	-1671	1866	2972	-1599	-1603		-1474	-1155	-1271	-1174		-1235	-1221	-1212	-891
11.8083	3755	29615	-1068	-513	-1913	-1392	-1233	-1643	1742	2759	-1619	-1634		-1481	-1195	-1262	-1161		-1224	-1215	-1235	-898
11.8167	4172	27416	-1095	-548	-1907	-1399	-864	-1520	1571	2633	-1638	-1645		-1482	-1215	-1258	-1149		-1221	-1217	-1260	-926
11.825	4400	24490	-1124	-600	-1869	-1393	-406	-1338	1471	2463	-1645	-1642		-1473	-1232	-1263	-1140		-1227	-1221	-1268	-948
11.8333	4638	22732	-1143	-632	-1818	-1369	795	-794	1341	2362	-1642	-1637		-1459	-1236	-1284	-1138		-1243	-1240	-1263	-976
11.8417	4723	20332	-1172	-686	-1662	-1336	2087	-140	1266	2219	-1640	-1621		-1452	-1229	-1304	-1155		-1261	-1260	-1250	-988
11.85	4724	18855	-1196	-726	-1466	-1240	5071	1549	1159	2124	-1643	-1615		-1449	-1220	-1332	-1173		-1281	-1291	-1232	-993
11.8583	4646	16803	-1240	-794	-907	-1114	7953	3357	1089	1978	-1651	-1621		-1457	-1210	-1347	-1204		-1291	-1311	-1226	-988
11.8667	4437	15528	-1274	-839	-246	-724	13926	7558	976	1881	-1679	-1633		-1479	-1209	-1356	-1222		-1291	-1326	-1226	-967
11.875	4246	13762	-1329	-903	1449	-241	19137	11633	897	1726	-1701	-1659		-1496	-1220	-1351	-1239		-1281	-1329	-1240	-958
11.8833	3910	12673	-1361	-942	3251	1063	28862	20173	775	1628	-1735	-1680		-1521	-1235	-1335	-1242		-1258	-1319	-1268	-949
11.8917	3660	11186	-1400	-984	7344	2510	36520	27686	694	1491	-1758	-1703		-1533	-1266	-1322	-1234		-1239	-1308	-1293	-951
11.9	3272	10282	-1417	-1004	11223	5947	49367	41874	589	1411	-1775	-1712		-1541	-1288	-1308	-1225		-1220	-1293	-1323	-972
11.9083	3006	9059	-1431	-1027	19059	9340	58457	53151	529	1314	-1773	-1711		-1535	-1309	-1304	-1213		-1213	-1286	-1336	-993
11.9167	2601	8321	-1431	-1041	25714	16497	72094	72309	458	1261	-1765	-1704		-1521	-1316	-1311	-1211		-1220	-1294	-1342	-1026
11.925	2330	7319	-1436	-1062	37725	22809	80672	86013	423	1190	-1753	-1689		-1511	-1315	-1322	-1220		-1230	-1306	-1338	-1041
11.9333	1928	6712	-1442	-1084	46878	34714	91944	106841	377	1145	-1742	-1684		-1503	-1308	-1344	-1235		-1248	-1335	-1328	-1052
11.9417	1669	5889	-1459	-1125	61661	44145	97981	120082	342	1072	-1742	-1685		-1505	-1292	-1359	-1267		-1258	-1357	-1324	-1050
11.95	1301	5389	-1475	-1156	71743	60070	104329	137692	288	1016	-1755	-1694		-1522	-1286	-1371	-1289		-1261	-1381	-1327	-1037
11.9583	1077	4718	-1511	-1202	86228	71384	106610	147239	245	923	-1773	-1720		-1542	-1287	-1370	-1315		-1254	-1385	-1335	-1026
11.9667	777	4324	-1529	-1229	94925	88452	107104	157462	172	856	-1806	-1740		-1572	-1296	-1358	-1326		-1238	-1380	-1363	-1016
11.975	606	3809	-1555	-1263	105682	99226	105606	161259	122	758	-1826	-1774		-1590	-1324	-1342	-1328		-1227	-1371	-1385	-1016
11.9833	385	3512	-1565	-1275	110973	113450	100999	162371	51	697	-1848	-1793		-1606	-1344	-1316	-1322		-1216	-1349	-1415	-1032
11.9917	259	3126	-1568	-1286	115723	121091	96637	160216	14	618	-1854	-1805		-1609	-1370	-1304	-1309		-1218	-1338	-1429	-1052
12	87	2901	-1561	-1288	116719	129174	88702	153204	-30	572	-1851	-1809		-1603	-1381	-1292	-1301		-1242	-1338	-1434	-1082
12.0083	-16	2593	-1549	-1295	115111	132099	82793	146459	-52	515	-1845	-1804		-1598	-1379	-1292	-1295		-1266	-1345	-1429	-1103
12.0167	-167	2404	-1539	-1306	112184	132772	73499	134064	-83	479	-1834	-1800		-1592	-1367	-1302	-1297		-1312	-1369	-1409	-1122
12.025	-268	2135	-1534	-1332	105525	130893	67262	124797	-104	418	-1830	-1795		-1596	-1344	-1309	-1309		-1338	-1389	-1395	-1123
12.0333	-411	1962	-1537	-1356	99913	125046	58178	110172	-141	374	-1836	-1803		-1615	-1327	-1319	-1321		-1370	-1416	-1382	-1112
12.0417	-500	1725	-1553	-1397	90352	119500	52458	100362	-177	295	-1848	-1819		-1638	-1310	-1317	-1338		-1382	-1426	-1381	-1103
12.05	-615	1578	-1564	-1420	83555	109386	44540	86102	-240	238	-1872	-1835		-1678	-1302	-1307	-1342		-1387	-1425	-1394	-1089
12.0583	-675	1391	-1584	-1449	73243	101874	39770	77162	-288	151	-1888	-1856		-1700	-1307	-1292	-1339		-1388	-1416	-1409	-1085
12.0667	-747	1279	-1589	-1458	66532	90082	33413	64854	-354	95	-1907	-1871		-1723	-1312	-1264	-1326		-1386	-1399	-1432	-1087
12.075	-784	1140	-1588	-1461	57027	82221	29708	57495	-396	25	-1915	-1883		-1724	-1313	-1250	-1302		-1392	-1388	-1443	-1097
12.0833	-835	1058	-1578	-1455	51184	70846	24891	47754	-447	-13	-1916	-1882		-1708	-1308	-1235	-1281		-1416	-1385	-1449	-1119
12.0917	-869	945	-1553	-1446	43276	63739	22143	42124	-475	-54	-1910	-1874		-1685	-1270	-1235	-1257		-1441	-1392	-1444	-1133
12.1	-931	868	-1538	-1442	38598	53980	18628	34872	-509	-76	-1900	-1866		-1643	-1232	-1240	-1243		-1485	-1415	-1423	-1147
12.1083	-979	748	-1525	-1453	32450	48147	16638	30768	-530	-108	-1898	-1859		-1613	-1158	-1248	-1236		-1514	-1437	-1405	-1148
12.1167	-1056	663	-1524	-1468	28896	40403	14099	25558	-563	-131	-1906	-1857		-1576	-1103	-1253	-1232		-1545	-1469	-1374	-1139
12.125	-1108	538	-1532	-1505	24308	35905	12658	22637	-591	-175	-1919	-1868		-1556	-1026	-1249	-1212		-1559	-1486	-1362	-1127
12.1333	-1180	456	-1541	-1530	21691	30078	10811	18946	-647	-211	-1951	-1880		-1530	-987	-1214	-1180		-1560	-1498	-1353	-1107
12.1417	-1217	343	-1559	-1563	18349	26762	9756	16878	-692	-269	-1976	-1905		-1512	-943	-1167	-1080		-1551	-1496	-1357	-1100
12.15	-1258	279	-1568	-1578	16466	22533	8401	14265	-766	-308	-2010	-1921		-1480	-925	-1053	-956		-1536	-1486	-1368	-1097
12.1583	-1277	199	-1569	-1586	14077	20157	7628	12799	-815	-359	-2027	-1939		-1450	-912	-923	-626		-1525	-1478	-1378	-1103
12.1667	-1304	153	-1560	-1581	12734	17150	6638	10953	-877	-387	-2041	-1944		-1401	-905	-602	-249		-1519	-1474	-1384	-1122
12.175	-1321	95	-1540	-1574	11032	15473	6073	9919	-910	-417	-2041	-1943		-1361	-894	-244	698		-1523	-1478	-1380	-1141
12.1833	-1354	50	-1525	-1572	10066	13346	5348	8609	-948	-430	-2036	-1937		-1306	-879	665	1709		-1541	-1494	-1364	-1160
12.1917	-1385	-12	-1507	-1581	8822	12148	4931	7869	-969	-444	-2033	-1930		-1278	-853	1653	4086		-1553	-1510	-1351	-1168
12.2	-1438	-62	-1505	-1594	8102	10611	4381	6913	-992	-455	-2035	-1927		-1253	-836	3982	6435		-1568	-1535	-1328	-1167
12.2083	-1478	-138	-1516	-1625	7152	9728	4051	6362	-1011	-483	-2042	-1934		-1252	-818	6293	11450		-1573	-1549	-1315	-1159
12.2167	-1534	-193	-1528	-1647	6590	8576	3597	5624	-1048	-509	-2059	-1946		-1269	-816	11197	15959		-1567	-1554	-1305	-1143
12.225	-1569	-263	-1553	-1679	5845	7906	3317	5184	-1081	-559	-2076	-1969		-1282	-828	15572	24635		-1554	-1549	-1308	-1134
12.2333	-1608	-305	-1565	-1692	5409	7025	2931	4593	-1137	-593	-2102	-1989		-1307	-847	23892	31677		-1525	-1530	-1322	-1124
12.2417	-1624	-358	-1571	-1700	4833	6517	2695	4238	-1175	-640	-2117	-2009		-1317	-883	30573	43854		-1504	-1513	-1336	-1127
12.25	-1641	-382	-1567	-1696	4497	5851	2377	3768	-1225	-663	-2126	-2016		-1316	-909	41967	52742		-1483	-1491	-1350	-1144
12.2583	-1651	-416	-1548	-1683	4062	5468	2193	3493	-1252	-681	-2124	-2014		-1310	-938	50189	66491		-1477	-1485	-1354	-1159
12.2667	-1670	-435	-1534	-1674	3803	4959	1950	3132	-1276	-682	-2115	-2006		-1293	-949	62733	75435		-1479	-1485	-1342	-1182
12.275	-1689	-470	-1515	-1673	3449	4659	1803	2921	-1283	-676	-2104	-1989		-1284	-954	70796	87612		-1485	-1492	-1328	-1193
12.2833	-1725	-500	-1510	-1678	3232	4243	1605	2631	-1289	-672	-2091	-1980		-1278	-954	81612	94432		-1493	-1512	-1295	-1200
12.2917	-1756	-553	-1518	-1698	2924	3982	1479	2450	-1292	-673	-2089	-1971		-1284	-954	87572	102083		-1496	-1525	-1272	-1195
12.3	-1805	-595	-1530	-1717	2722	3612	1290	2189	-1302	-681	-2094	-1975		-1304	-957	94082	105224		-1491	-1536	-1249	-1172
12.3083	-1835	-657	-1553	-1744	2440	3376	1163	2019	-1318	-707	-2107	-1989		-1324	-981	96622	106865		-1479	-1537	-1242	-1154
12.3167	-1873	-694	-1568	-1758	2264	3045	976	1768	-1354	-732	-2127	-2003		-1355	-1004	97648	105985		-1454	-1527	-1247	-1131
12.325	-1889	-741	-1587	-1768	2028	2843	855	1610	-1379	-764	-2142	-2023		-1375	-1049	96556	102033		-1435	-1513	-1255	-1124
12.3333	-1904	-761	-1591	-1764	1891	2565	696	1387	-1419	-784	-2155	-2033		-1388	-1080	92586	97929		-1413	-1493	-1270	-1122
12.3417	-1908	-782	-1586	-1751	1713	2401	603	1252	-1438	-803	-2152	-2036		-1388	-1123	88645	90133		-1403	-1484	-1275	-1128
12.35	-1914	-792	-1581	-1740	1610	2183	482	1073	-1453	-806	-2139	-2031		-1383	-1143	81325	84188		-1403	-1479	-1269	-1142
12.3583	-1922	-808	-1577	-1730	1471	2047	416	970	-1454	-806	-2126	-2018		-1375	-1165	75809	74710		-1412	-1486	-1259	-1151
12.3667	-1945	-826	-1578	-1729	1384	1856	323	832	-1443	-808	-2101	-2011		-1375	-1171	67119	68298		-1429	-1500	-1232	-1152
12.375	-1967	-859	-1591	-1740	1253	1731	261	742	-1435	-815	-2089	-2004		-1378	-1176	61283	58949		-1443	-1515	-1213	-1142
12.3833	-2005	-888	-1608	-1754	1163	1543	160	614	-1429	-831	-2080	-2005		-1401	-1180	52848	53067		-1454	-1532	-1194	-1118
12.3917	-2031	-932	-1643	-1778	1029	1418	90	526	-1432	-868	-2083	-2024		-1424	-1193	47567	44971		-1456	-1536	-1191	-1094
12.4	-2065	-959	-1670	-1791	941	1233	-19	393	-1448	-904	-2093	-2040		-1462	-1211	40343	40123		-1449	-1534	-1204	-1059
12.4083	-2084	-992	-1702	-1799	817	1114	-91	308	-1466	-956	-2101	-2067		-1487	-1245	36021	33715		-1440	-1525	-1220	-1041
12.4167	-2098	-1004	-1717	-1794	740	953	-192	185	-1494	-988	-2107	-2078		-1516	-1272	30317	30002		-1425	-1504	-1250	-1030
12.425	-2101	-1012	-1728	-1782	646	856	-247	113	-1508	-1026	-2103	-2086		-1526	-1314	27001	25205		-1424	-1491	-1264	-1033
12.4333	-2101	-1010	-1732	-1769	593	728	-316	22	-1517	-1045	-2084	-2084		-1531	-1337	22706	22473		-1433	-1477	-1273	-1046
12.4417	-2106	-1014	-1729	-1752	520	652	-351	-25	-1514	-1062	-2070	-2069		-1530	-1356	20249	18978		-1446	-1479	-1271	-1055
12.45	-2120	-1021	-1730	-1745	472	549	-398	-87	-1502	-1074	-2039	-2061		-1525	-1361	17096	16996		-1475	-1493	-1254	-1066
12.4583	-2139	-1046	-1739	-1748	399	482	-429	-126	-1494	-1097	-2024	-2048		-1526	-1362	15305	14460		-1496	-1507	-1240	-1067
12.4667	-2177	-1072	-1753	-1758	347	376	-475	-185	-1485	-1117	-2011	-2052		-1537	-1360	13027	13022		-1525	-1528	-1218	-1056
12.475	-2206	-1119	-1782	-1777	255	302	-515	-229	-1487	-1159	-2013	-2069		-1552	-1363	11742	11188		-1538	-1536	-1212	-1044
12.4833	-2244	-1153	-1808	-1790	190	192	-579	-302	-1505	-1195	-2028	-2091		-1585	-1369	10119	10149		-1535	-1542	-1215	-1025
12.4917	-2265	-1194	-1840	-1803	94	115	-624	-354	-1522	-1248	-2044	-2124		-1610	-1392	9205	8828		-1526	-1537	-1223	-1015
12.5	-2279	-1214	-1858	-1804	34	16	-686	-433	-1555	-1281	-2064	-2148		-1640	-1412	8046	8084		-1507	-1517	-1242	-1016
12.5083	-2280	-1228	-1872	-1793	-41	-38	-723	-482	-1578	-1318	-2076	-2173		-1654	-1445	7385	7128		-1496	-1505	-1252	-1028
12.5167	-2274	-1234	-1870	-1777	-82	-111	-766	-541	-1597	-1335	-2079	-2182		-1659	-1467	6524	6582		-1491	-1493	-1258	-1057
12.525	-2273	-1237	-1865	-1752	-135	-146	-788	-573	-1603	-1345	-2073	-2180		-1657	-1487	6021	5867		-1496	-1492	-1249	-1079
12.5333	-2277	-1241	-1857	-1738	-164	-190	-810	-606	-1600	-1347	-2061	-2176		-1644	-1488	5348	5443		-1514	-1505	-1229	-1109
12.5417	-2287	-1260	-1853	-1726	-211	-219	-821	-624	-1595	-1355	-2050	-2171		-1637	-1479	4948	4870		-1533	-1522	-1205	-1121
12.55	-2316	-1282	-1854	-1727	-247	-264	-839	-644	-1589	-1361	-2045	-2175		-1634	-1467	4413	4528		-1555	-1547	-1178	-1125
12.5583	-2337	-1320	-1866	-1742	-312	-299	-857	-664	-1590	-1381	-2053	-2192		-1639	-1449	4099	4059		-1563	-1564	-1166	-1121
12.5667	-2368	-1351	-1881	-1752	-359	-360	-891	-701	-1601	-1400	-2079	-2210		-1665	-1440	3684	3780		-1562	-1572	-1158	-1109
12.575	-2382	-1391	-1903	-1768	-436	-404	-917	-733	-1618	-1437	-2102	-2243		-1685	-1440	3449	3410		-1547	-1568	-1168	-1102
12.5833	-2387	-1406	-1916	-1773	-485	-467	-962	-789	-1647	-1460	-2138	-2266		-1716	-1450	3136	3194		-1521	-1545	-1190	-1103
12.5917	-2379	-1418	-1926	-1770	-553	-502	-990	-824	-1667	-1488	-2157	-2293		-1730	-1473	2951	2911		-1502	-1527	-1206	-1114
12.6	-2352	-1414	-1927	-1760	-590	-539	-1022	-876	-1692	-1498	-2178	-2302		-1739	-1491	2703	2747		-1484	-1497	-1229	-1144
12.6083	-2328	-1398	-1912	-1737	-632	-556	-1037	-905	-1703	-1497	-2185	-2300		-1736	-1512	2541	2522		-1479	-1484	-1237	-1170
12.6167	-2294	-1384	-1895	-1721	-656	-567	-1051	-936	-1708	-1494	-2185	-2295		-1720	-1517	2313	2383		-1489	-1478	-1234	-1208
12.625	-2274	-1369	-1865	-1702	-692	-571	-1056	-952	-1705	-1486	-2185	-2284		-1711	-1511	2164	2179		-1500	-1481	-1224	-1229
12.6333	-2245	-1358	-1847	-1692	-723	-579	-1064	-973	-1702	-1482	-2192	-2281		-1705	-1500	1947	2048		-1520	-1493	-1203	-1245
12.6417	-2223	-1348	-1814	-1685	-782	-589	-1077	-991	-1705	-1484	-2202	-2283		-1710	-1481	1810	1854		-1528	-1498	-1189	-1248
12.65	-2172	-1342	-1791	-1679	-833	-614	-1106	-1030	-1717	-1493	-2229	-2294		-1729	-1472	1626	1730		-1522	-1500	-1176	-1240
12.6583	-2125	-1322	-1752	-1659	-919	-637	-1133	-1066	-1733	-1518	-2251	-2314		-1750	-1470	1517	1564		-1510	-1490	-1174	-1233
12.6667	-2023	-1299	-1717	-1632	-976	-675	-1182	-1127	-1766	-1536	-2289	-2332		-1782	-1479	1378	1466		-1482	-1457	-1178	-1223
12.675	-1937	-1248	-1643	-1568	-1061	-695	-1215	-1173	-1790	-1568	-2311	-2349		-1800	-1507	1296	1339		-1458	-1429	-1183	-1224
12.6833	-1786	-1208	-1583	-1507	-1107	-719	-1259	-1237	-1826	-1583	-2333	-2357		-1808	-1532	1178	1271		-1430	-1381	-1192	-1231
12.6917	-1682	-1137	-1475	-1398	-1163	-725	-1280	-1272	-1846	-1595	-2338	-2354		-1804	-1558	1106	1174		-1417	-1350	-1192	-1244
12.7	-1533	-1094	-1398	-1322	-1189	-720	-1299	-1309	-1865	-1593	-2337	-2348		-1780	-1570	983	1117		-1405	-1296	-1182	-1260
12.7083	-1447	-1040	-1287	-1211	-1223	-715	-1304	-1323	-1870	-1589	-2332	-2331		-1763	-1571	896	1021		-1395	-1245	-1165	-1269
12.7167	-1347	-1020	-1223	-1146	-1249	-704	-1306	-1338	-1875	-1583	-2323	-2323		-1738	-1563	762	953		-1366	-1098	-1131	-1274
12.725	-1299	-1009	-1152	-1073	-1290	-707	-1305	-1345	-1879	-1583	-2323	-2317		-1732	-1543	673	845		-1315	-916	-1107	-1269
12.7333	-1253	-1016	-1124	-1040	-1325	-717	-1317	-1363	-1893	-1586	-2330	-2321		-1739	-1531	553	770		-1141	-391	-1078	-1251
12.7417	-1238	-1042	-1106	-1012	-1381	-734	-1332	-1381	-1906	-1606	-2342	-2336		-1751	-1526	482	663		-923	222	-1065	-1233
12.75	-1228	-1065	-1108	-999	-1414	-764	-1363	-1419	-1938	-1621	-2366	-2354		-1779	-1533	396	602		-329	1774	-1052	-1204
12.7583	-1224	-1099	-1117	-991	-1455	-784	-1390	-1450	-1965	-1649	-2382	-2381		-1795	-1554	351	525		329	3396	-1047	-1190
12.7667	-1224	-1120	-1125	-985	-1473	-805	-1424	-1492	-2004	-1665	-2403	-2394		-1806	-1577	295	486		1938	7059	-1035	-1172
12.775	-1232	-1145	-1135	-980	-1477	-808	-1443	-1513	-2023	-1680	-2411	-2405		-1806	-1609	258	436		3581	10541	-1017	-1157
12.7833	-1254	-1161	-1142	-978	-1471	-808	-1459	-1528	-2047	-1685	-2411	-2407		-1788	-1625	196	410		7228	17661	-965	-1134
12.7917	-1277	-1192	-1156	-991	-1454	-799	-1462	-1527	-2052	-1682	-2406	-2399		-1775	-1634	144	359		10645	23827	-912	-1110
12.8	-1331	-1218	-1175	-1012	-1443	-790	-1461	-1512	-2050	-1678	-2399	-2391		-1750	-1631	63	320		17547	35272	-803	-1048
12.8083	-1378	-1267	-1216	-1058	-1435	-790	-1461	-1499	-2046	-1673	-2397	-2382		-1744	-1617	7	252		23430	44273	-719	-990
12.8167	-1459	-1308	-1255	-1101	-1439	-804	-1471	-1485	-2039	-1674	-2403	-2379		-1750	-1607	-76	197		34210	59387	-582	-873
12.825	-1516	-1370	-1325	-1177	-1460	-821	-1481	-1486	-2038	-1682	-2412	-2384		-1762	-1600	-120	118		42549	70119	-495	-784
12.8333	-1596	-1413	-1375	-1227	-1480	-862	-1513	-1493	-2045	-1693	-2430	-2389		-1786	-1603	-175	68		56315	86284	-377	-646
12.8417	-1642	-1463	-1444	-1295	-1512	-891	-1535	-1509	-2053	-1710	-2436	-2391		-1804	-1625	-199	11		65905	96498	-316	-555
12.85	-1698	-1490	-1484	-1334	-1529	-930	-1571	-1536	-2057	-1718	-2433	-2378		-1822	-1649	-227	-17		80066	109959	-245	-438
12.8583	-1725	-1513	-1524	-1373	-1547	-949	-1586	-1549	-2051	-1720	-2413	-2323		-1826	-1686	-246	-44		88804	117166	-211	-378
12.8667	-1762	-1521	-1541	-1392	-1552	-966	-1593	-1561	-2012	-1707	-2351	-2254		-1817	-1710	-282	-58		100008	124678	-171	-321
12.875	-1785	-1530	-1562	-1422	-1553	-970	-1590	-1559	-1967	-1672	-2282	-2098		-1806	-1731	-312	-87		105784	127282	-154	-299
12.8833	-1825	-1531	-1575	-1444	-1554	-974	-1573	-1544	-1862	-1635	-2136	-1958		-1788	-1736	-368	-112		111429	127556	-135	-289
12.8917	-1856	-1547	-1602	-1488	-1563	-981	-1558	-1530	-1773	-1575	-2009	-1692		-1779	-1734	-414	-165		113059	125464	-132	-293
12.9	-1910	-1563	-1624	-1524	-1577	-998	-1539	-1513	-1617	-1533	-1783	-1487		-1776	-1727	-479	-206		112367	119396	-146	-303
12.9083	-1947	-1594	-1669	-1584	-1612	-1018	-1532	-1506	-1506	-1479	-1613	-1149		-1783	-1718	-515	-271		109992	113776	-169	-317
12.9167	-1998	-1617	-1702	-1623	-1642	-1059	-1537	-1507	-1344	-1448	-1332	-912		-1806	-1722	-557	-310		104019	103682	-230	-345
12.925	-2025	-1645	-1752	-1674	-1686	-1091	-1545	-1519	-1242	-1412	-1138	-553		-1826	-1739	-574	-359		98778	96261	-289	-371
12.9333	-2054	-1657	-1778	-1701	-1713	-1137	-1559	-1538	-1106	-1389	-835	-317		-1851	-1757	-589	-378		89635	84737	-389	-424
12.9417	-2061	-1662	-1806	-1727	-1740	-1166	-1567	-1555	-1025	-1356	-634	16		-1860	-1792	-594	-396		83041	77106	-461	-473
12.95	-2068	-1663	-1816	-1737	-1747	-1197	-1568	-1568	-916	-1332	-345	219		-1862	-1812	-607	-404		72919	66148	-563	-558
12.9583	-2070	-1655	-1824	-1748	-1751	-1210	-1561	-1570	-855	-1290	-165	486		-1856	-1836	-624	-415		66279	59344	-618	-620
12.9667	-2079	-1652	-1824	-1755	-1746	-1223	-1542	-1564	-781	-1262	65	632		-1835	-1841	-663	-429		56805	50056	-677	-705
12.975	-2088	-1655	-1831	-1776	-1745	-1233	-1528	-1553	-743	-1230	186	789		-1825	-1837	-695	-465		50962	44528	-690	-744
12.9833	-2116	-1666	-1839	-1796	-1746	-1253	-1512	-1539	-712	-1215	314	852		-1813	-1826	-747	-495		43028	37248	-673	-759
12.9917	-2138	-1692	-1868	-1836	-1760	-1271	-1507	-1536	-715	-1212	359	878		-1813	-1809	-780	-550		38331	33043	-619	-715
13	-2173	-1716	-1892	-1864	-1772	-1308	-1517	-1540	-749	-1227	363	856		-1830	-1797	-818	-588		32181	27637	-434	-519
13.0083	-2196	-1751	-1932	-1903	-1796	-1338	-1531	-1549	-797	-1260	332	770		-1844	-1793	-835	-636		28646	24580	-191	-246
13.0167	-2217	-1771	-1959	-1922	-1811	-1383	-1558	-1577	-889	-1285	251	688		-1868	-1799	-846	-662		24110	20704	467	515
13.025	-2222	-1788	-1990	-1943	-1826	-1409	-1578	-1596	-964	-1327	180	545		-1883	-1814	-850	-687		21542	18531	1205	1381
13.0333	-2216	-1790	-2001	-1945	-1827	-1434	-1602	-1624	-1076	-1350	61	442		-1895	-1825	-855	-695		18268	15777	2959	3502
13.0417	-2210	-1786	-2008	-1946	-1820	-1444	-1612	-1637	-1143	-1370	-13	291		-1895	-1841	-866	-708		16416	14226	4690	5664
13.05	-2199	-1783	-2006	-1940	-1809	-1445	-1615	-1648	-1233	-1378	-129	192		-1883	-1844	-894	-719		14045	12246	8327	10400
13.0583	-2197	-1783	-2000	-1939	-1793	-1443	-1616	-1649	-1283	-1382	-208	43		-1875	-1837	-921	-747		12696	11118	11531	14752
13.0667	-2204	-1791	-2001	-1944	-1783	-1435	-1619	-1646	-1348	-1386	-331	-57		-1863	-1826	-969	-772		10967	9666	17554	23329
13.075	-2218	-1814	-2012	-1963	-1784	-1435	-1626	-1648	-1389	-1401	-420	-217		-1866	-1803	-1001	-823		9985	8834	22323	30445
13.0833	-2242	-1837	-2025	-1982	-1789	-1447	-1647	-1660	-1455	-1417	-569	-327		-1877	-1786	-1046	-857		8729	7770	30394	43060
13.0917	-2261	-1874	-2048	-2009	-1807	-1465	-1666	-1673	-1503	-1457	-672	-500		-1895	-1772	-1068	-905		8024	7166	36164	52506
13.1	-2278	-1896	-2065	-2025	-1820	-1496	-1705	-1704	-1585	-1487	-835	-614		-1927	-1769	-1086	-928		7124	6393	44944	67572
13.1083	-2278	-1913	-2080	-2043	-1837	-1517	-1731	-1729	-1642	-1528	-934	-774		-1949	-1775	-1094	-948		6613	5958	50574	77711
13.1167	-2271	-1917	-2084	-2046	-1838	-1542	-1765	-1764	-1721	-1551	-1067	-869		-1975	-1786	-1099	-953		5945	5392	58169	92144
13.125	-2262	-1908	-2078	-2048	-1833	-1553	-1783	-1785	-1769	-1573	-1143	-993		-1984	-1803	-1104	-952		5551	5061	62399	100700
13.1333	-2247	-1901	-2065	-2042	-1819	-1557	-1802	-1804	-1818	-1581	-1232	-1059		-1986	-1808	-1121	-951		5013	4613	67153	111165
13.1417	-2237	-1888	-2040	-2039	-1794	-1555	-1809	-1810	-1840	-1578	-1282	-1140		-1980	-1805	-1140	-961		4683	4337	69138	116208
13.15	-2239	-1885	-2026	-2041	-1779	-1552	-1811	-1813	-1861	-1576	-1345	-1190		-1972	-1795	-1178	-975		4229	3951	70271	120555
13.1583	-2252	-1897	-2017	-2055	-1764	-1551	-1814	-1816	-1872	-1577	-1388	-1262		-1971	-1770	-1210	-1007		3955	3710	69841	121267
13.1667	-2273	-1915	-2017	-2073	-1766	-1564	-1823	-1822	-1889	-1584	-1458	-1310		-1982	-1751	-1252	-1034		3585	3379	67595	119242
13.175	-2288	-1942	-2033	-2104	-1782	-1579	-1835	-1835	-1906	-1601	-1511	-1385		-2001	-1729	-1274	-1075		3370	3179	65191	116052
13.1833	-2301	-1962	-2050	-2123	-1799	-1612	-1861	-1867	-1945	-1621	-1593	-1434		-2038	-1723	-1298	-1102		3086	2915	60554	109023
13.1917	-2303	-1975	-2073	-2142	-1829	-1639	-1881	-1896	-1974	-1650	-1645	-1507		-2064	-1729	-1304	-1128		2920	2760	56970	103191
13.2	-2291	-1980	-2086	-2149	-1844	-1675	-1912	-1943	-2019	-1664	-1711	-1548		-2096	-1741	-1307	-1137		2693	2552	51182	93324
13.2083	-2277	-1973	-2092	-2143	-1851	-1688	-1926	-1975	-2046	-1679	-1748	-1599		-2112	-1767	-1306	-1141		2548	2425	47230	86342
13.2167	-2254	-1966	-2088	-2129	-1848	-1701	-1935	-2010	-2076	-1684	-1787	-1620		-2114	-1784	-1308	-1140		2332	2239	41391	75771
13.225	-2243	-1950	-2077	-2115	-1834	-1699	-1935	-2028	-2086	-1682	-1803	-1645		-2107	-1797	-1321	-1142		2187	2112	37675	68902
13.2333	-2239	-1945	-2068	-2104	-1820	-1692	-1925	-2043	-2090	-1680	-1824	-1656		-2087	-1797	-1347	-1149		1972	1920	32487	59171
13.2417	-2248	-1947	-2062	-2100	-1806	-1689	-1913	-2049	-2088	-1676	-1838	-1670		-2079	-1784	-1372	-1169		1831	1791	29331	53192
13.25	-2272	-1959	-2067	-2105	-1803	-1697	-1908	-2057	-2085	-1680	-1867	-1689		-2074	-1771	-1413	-1193		1640	1607	25072	45101
13.2583	-2290	-1980	-2093	-2125	-1813	-1711	-1911	-2066	-2088	-1698	-1892	-1723		-2080	-1750	-1438	-1232		1526	1495	22552	40316
13.2667	-2314	-1997	-2117	-2142	-1828	-1744	-1922	-2087	-2103	-1713	-1936	-1752		-2103	-1744	-1460	-1255		1379	1350	19215	34026
13.275	-2321	-2015	-2155	-2163	-1851	-1773	-1936	-2111	-2121	-1745	-1969	-1798		-2120	-1748	-1466	-1279		1296	1265	17265	30391
13.2833	-2321	-2022	-2177	-2171	-1864	-1817	-1963	-2149	-2155	-1764	-2015	-1828		-2146	-1758	-1461	-1288		1185	1162	14717	25683
13.2917	-2314	-2020	-2201	-2167	-1874	-1842	-1980	-2174	-2181	-1791	-2039	-1868		-2156	-1787	-1454	-1281		1114	1098	13242	22990
13.3	-2295	-2011	-2211	-2157	-1870	-1870	-1995	-2205	-2213	-1803	-2060	-1884		-2154	-1806	-1443	-1269		1004	1006	11333	19524
13.3083	-2285	-1995	-2216	-2135	-1858	-1882	-1996	-2218	-2227	-1810	-2064	-1898		-2143	-1825	-1442	-1252		927	940	10241	17548
13.3167	-2283	-1987	-2218	-2120	-1845	-1890	-1987	-2224	-2236	-1806	-2068	-1903		-2120	-1827	-1459	-1244		805	833	8836	15017
13.325	-2290	-1984	-2226	-2101	-1832	-1896	-1977	-2220	-2236	-1795	-2071	-1904		-2101	-1818	-1479	-1245		724	756	8035	13579
13.3333	-2315	-1990	-2242	-2097	-1829	-1912	-1966	-2211	-2233	-1791	-2082	-1908		-2086	-1806	-1517	-1255		609	638	7002	11743
13.3417	-2337	-2008	-2277	-2105	-1835	-1932	-1963	-2210	-2234	-1796	-2099	-1924		-2085	-1782	-1542	-1277		540	565	6402	10702
13.35	-2369	-2022	-2306	-2115	-1848	-1971	-1966	-2219	-2245	-1803	-2137	-1941		-2092	-1775	-1565	-1297		453	468	5612	9369
13.3583	-2386	-2043	-2352	-2131	-1870	-2004	-1977	-2233	-2261	-1827	-2166	-1977		-2107	-1772	-1573	-1319		405	414	5142	8605
13.3667	-2403	-2049	-2377	-2139	-1885	-2054	-2000	-2267	-2297	-1848	-2210	-2003		-2127	-1780	-1569	-1324		343	347	4512	7606
13.375	-2408	-2053	-2405	-2138	-1893	-2084	-2015	-2289	-2322	-1874	-2236	-2039		-2137	-1806	-1558	-1324		306	309	4137	7020
13.3833	-2407	-2049	-2413	-2130	-1889	-2116	-2027	-2318	-2358	-1888	-2262	-2058		-2135	-1823	-1543	-1312		249	257	3636	6238
13.3917	-2405	-2043	-2405	-2111	-1869	-2129	-2026	-2326	-2374	-1895	-2272	-2073		-2124	-1846	-1536	-1296		203	216	3346	5772
13.4	-2409	-2036	-2395	-2099	-1851	-2139	-2012	-2323	-2387	-1891	-2276	-2079		-2098	-1853	-1542	-1288		127	153	2974	5144
13.4083	-2418	-2032	-2379	-2086	-1824	-2146	-1998	-2313	-2390	-1878	-2275	-2080		-2081	-1846	-1558	-1289		73	104	2765	4774
13.4167	-2444	-2038	-2373	-2086	-1811	-2154	-1974	-2292	-2384	-1868	-2273	-2080		-2063	-1834	-1588	-1300		-11	23	2502	4290
13.425	-2468	-2056	-2377	-2095	-1803	-2169	-1962	-2284	-2379	-1861	-2276	-2091		-2058	-1811	-1608	-1329		-60	-29	2354	4007
13.4333	-2507	-2074	-2384	-2111	-1808	-2200	-1959	-2276	-2381	-1862	-2287	-2105		-2065	-1797	-1631	-1350		-128	-99	2155	3643
13.4417	-2532	-2104	-2406	-2135	-1824	-2230	-1966	-2282	-2390	-1875	-2301	-2138		-2079	-1786	-1640	-1381		-165	-137	2036	3430
13.45	-2557	-2122	-2416	-2150	-1836	-2274	-1985	-2301	-2416	-1888	-2325	-2165		-2100	-1790	-1634	-1395		-205	-182	1861	3147
13.4583	-2570	-2138	-2425	-2158	-1849	-2300	-2000	-2317	-2437	-1908	-2343	-2207		-2114	-1806	-1624	-1401		-223	-203	1751	2973
13.4667	-2571	-2145	-2422	-2158	-1849	-2325	-2015	-2341	-2464	-1916	-2355	-2230		-2123	-1821	-1606	-1400		-255	-228	1598	2725
13.475	-2569	-2144	-2404	-2148	-1840	-2329	-2016	-2346	-2477	-1913	-2358	-2254		-2120	-1841	-1597	-1388		-281	-248	1507	2565
13.4833	-2568	-2140	-2388	-2140	-1824	-2320	-2005	-2344	-2484	-1900	-2353	-2262		-2104	-1851	-1599	-1384		-326	-283	1394	2340
13.4917	-2569	-2135	-2365	-2130	-1799	-2308	-1990	-2335	-2478	-1874	-2342	-2263		-2087	-1854	-1609	-1388		-365	-316	1331	2200
13.5	-2583	-2137	-2356	-2128	-1787	-2287	-1962	-2312	-2460	-1854	-2327	-2260		-2065	-1848	-1635	-1400		-429	-371	1255	2014
13.5083	-2597	-2150	-2354	-2140	-1777	-2276	-1949	-2298	-2446	-1834	-2322	-2260		-2053	-1834	-1657	-1432		-473	-412	1209	1907
13.5167	-2627	-2167	-2361	-2155	-1777	-2268	-1940	-2287	-2426	-1828	-2325	-2267		-2050	-1824	-1685	-1461		-529	-468	1137	1772
13.525	-2647	-2197	-2380	-2184	-1788	-2270	-1942	-2287	-2423	-1839	-2335	-2291		-2053	-1818	-1696	-1499		-558	-501	1081	1695
13.5333	-2672	-2218	-2397	-2201	-1797	-2278	-1959	-2298	-2433	-1850	-2354	-2313		-2067	-1822	-1699	-1519		-592	-538	976	1592
13.5417	-2679	-2234	-2417	-2215	-1812	-2284	-1971	-2309	-2447	-1875	-2371	-2349		-2077	-1842	-1692	-1538		-603	-551	895	1522
13.55	-2678	-2239	-2423	-2218	-1817	-2284	-1990	-2329	-2472	-1889	-2391	-2371		-2087	-1864	-1680	-1539		-618	-563	768	1412
13.5583	-2672	-2234	-2417	-2211	-1810	-2277	-1997	-2337	-2487	-1903	-2396	-2394		-2084	-1897	-1671	-1531		-631	-571	679	1332
13.5667	-2658	-2225	-2408	-2201	-1797	-2256	-1995	-2340	-2500	-1902	-2388	-2402		-2072	-1915	-1666	-1525		-657	-587	559	1203
13.575	-2651	-2207	-2393	-2188	-1779	-2240	-1984	-2335	-2501	-1894	-2378	-2399		-2058	-1934	-1670	-1521		-686	-603	489	1117
13.5833	-2650	-2199	-2385	-2181	-1765	-2211	-1967	-2318	-2491	-1886	-2355	-2396		-2035	-1937	-1685	-1527		-739	-643	402	995
13.5917	-2658	-2196	-2381	-2184	-1755	-2192	-1955	-2307	-2481	-1879	-2343	-2394		-2022	-1930	-1699	-1550		-776	-674	354	922
13.6	-2678	-2205	-2385	-2195	-1754	-2178	-1947	-2295	-2472	-1884	-2340	-2395		-2018	-1921	-1722	-1574		-830	-723	282	835
13.6083	-2697	-2225	-2400	-2214	-1765	-2176	-1949	-2291	-2471	-1903	-2348	-2416		-2024	-1911	-1732	-1609		-862	-755	234	789
13.6167	-2720	-2241	-2415	-2226	-1779	-2183	-1965	-2300	-2481	-1924	-2369	-2437		-2047	-1909	-1735	-1629		-890	-788	154	731
13.625	-2730	-2260	-2433	-2242	-1804	-2191	-1979	-2309	-2497	-1963	-2387	-2475		-2064	-1919	-1730	-1649		-902	-801	94	693
13.6333	-2729	-2265	-2443	-2248	-1814	-2201	-2004	-2332	-2526	-1986	-2411	-2502		-2092	-1932	-1713	-1650		-908	-810	1	629
13.6417	-2720	-2266	-2442	-2241	-1823	-2203	-2014	-2346	-2546	-2015	-2419	-2523		-2102	-1957	-1702	-1643		-913	-810	-61	580
13.65	-2704	-2256	-2437	-2231	-1823	-2197	-2023	-2360	-2562	-2024	-2418	-2527		-2107	-1975	-1686	-1631		-927	-813	-144	493
13.6583	-2691	-2242	-2422	-2216	-1813	-2187	-2018	-2362	-2564	-2027	-2408	-2521		-2101	-1995	-1685	-1621		-941	-823	-188	433
13.6667	-2682	-2233	-2409	-2207	-1803	-2167	-2003	-2354	-2558	-2029	-2389	-2513		-2084	-2002	-1696	-1615		-977	-849	-239	345
13.675	-2686	-2235	-2395	-2202	-1793	-2150	-1994	-2344	-2546	-2026	-2381	-2493		-2072	-1997	-1712	-1622		-1007	-877	-264	293
13.6833	-2704	-2245	-2391	-2208	-1793	-2136	-1981	-2333	-2528	-2031	-2371	-2484		-2060	-1990	-1739	-1635		-1050	-920	-296	232
13.6917	-2719	-2276	-2396	-2221	-1803	-2132	-1980	-2327	-2521	-2049	-2376	-2486		-2061	-1973	-1758	-1660		-1070	-950	-316	203
13.7	-2747	-2296	-2405	-2233	-1820	-2138	-1989	-2330	-2520	-2068	-2400	-2495		-2077	-1966	-1780	-1675		-1090	-980	-360	171
13.7083	-2756	-2332	-2419	-2253	-1852	-2145	-2002	-2339	-2531	-2107	-2423	-2520		-2096	-1966	-1783	-1693		-1095	-991	-394	150
13.7167	-2759	-2348	-2428	-2259	-1874	-2160	-2024	-2356	-2551	-2134	-2458	-2536		-2126	-1977	-1780	-1696		-1086	-990	-458	112
13.725	-2755	-2360	-2432	-2257	-1903	-2166	-2038	-2368	-2570	-2169	-2475	-2556		-2143	-2002	-1770	-1693		-1081	-982	-502	81
13.7333	-2735	-2357	-2428	-2249	-1916	-2168	-2051	-2385	-2587	-2185	-2485	-2562		-2157	-2021	-1756	-1682		-1076	-971	-566	22
13.7417	-2720	-2352	-2409	-2228	-1925	-2162	-2059	-2388	-2594	-2199	-2480	-2562		-2157	-2047	-1751	-1668		-1079	-967	-601	-20
13.75	-2707	-2343	-2390	-2215	-1927	-2145	-2059	-2382	-2591	-2199	-2467	-2555		-2146	-2057	-1755	-1660		-1099	-977	-638	-84
13.7583	-2705	-2342	-2363	-2205	-1927	-2134	-2056	-2372	-2586	-2196	-2453	-2546		-2136	-2055	-1768	-1660		-1116	-995	-650	-122
13.7667	-2715	-2349	-2351	-2204	-1933	-2117	-2056	-2354	-2574	-2198	-2443	-2541		-2125	-2045	-1794	-1671		-1149	-1030	-661	-162
13.775	-2730	-2370	-2347	-2218	-1953	-2114	-2057	-2344	-2573	-2203	-2443	-2545		-2124	-2022	-1815	-1698		-1168	-1057	-665	-175
13.7833	-2754	-2393	-2352	-2232	-1975	-2121	-2073	-2338	-2579	-2216	-2450	-2555		-2140	-2010	-1839	-1721		-1182	-1090	-672	-183
13.7917	-2765	-2424	-2372	-2251	-2019	-2133	-2093	-2344	-2595	-2241	-2467	-2577		-2159	-1995	-1847	-1751		-1182	-1105	-683	-182
13.8	-2772	-2441	-2387	-2260	-2050	-2155	-2128	-2362	-2628	-2265	-2493	-2596		-2196	-1994	-1846	-1764		-1171	-1109	-702	-182
13.8083	-2764	-2447	-2400	-2268	-2096	-2173	-2155	-2379	-2657	-2299	-2509	-2614		-2217	-2005	-1839	-1771		-1160	-1104	-720	-186
13.8167	-2745	-2447	-2403	-2261	-2118	-2185	-2191	-2407	-2699	-2316	-2524	-2622		-2236	-2018	-1823	-1766		-1150	-1093	-746	-204
13.825	-2729	-2433	-2392	-2243	-2146	-2185	-2211	-2421	-2727	-2332	-2525	-2619		-2239	-2039	-1816	-1754		-1147	-1088	-758	-223
13.8333	-2708	-2420	-2380	-2226	-2154	-2171	-2227	-2426	-2754	-2334	-2513	-2613		-2228	-2046	-1814	-1744		-1162	-1096	-768	-259
13.8417	-2700	-2405	-2357	-2205	-2165	-2155	-2229	-2421	-2767	-2329	-2496	-2595		-2214	-2047	-1822	-1738		-1180	-1112	-766	-281
13.85	-2698	-2401	-2347	-2197	-2172	-2129	-2228	-2406	-2782	-2324	-2477	-2583		-2194	-2036	-1845	-1744		-1212	-1147	-755	-306
13.8583	-2707	-2400	-2341	-2197	-2191	-2117	-2227	-2398	-2788	-2323	-2465	-2574		-2186	-2012	-1869	-1767		-1235	-1177	-747	-321
13.8667	-2720	-2407	-2347	-2206	-2208	-2112	-2234	-2391	-2805	-2328	-2463	-2574		-2185	-1992	-1895	-1787		-1257	-1214	-734	-331
13.875	-2728	-2416	-2365	-2225	-2247	-2118	-2244	-2394	-2823	-2346	-2471	-2586		-2197	-1969	-1905	-1821		-1263	-1232	-734	-331
13.8833	-2726	-2417	-2380	-2238	-2275	-2135	-2267	-2409	-2858	-2363	-2486	-2601		-2220	-1963	-1909	-1839		-1254	-1245	-744	-333
13.8917	-2719	-2411	-2393	-2248	-2310	-2149	-2288	-2427	-2886	-2393	-2497	-2624		-2238	-1971	-1902	-1851		-1242	-1244	-758	-339
[truncated: 3,733 more rows]
